# Supplementary material for: Screening of Inherited Retinal Disease Patients in a Low‐Resource Setting Using an Augmented Next‐Generation Sequencing Panel
Source: Mol Genet Genomic Med. 2024 Dec 16;12(12):e70046. doi: 10.1002/mgg3.70046 (PMC11647334; doi:10.1002/mgg3.70046)
Supplement: Supplementary file 1 — Data S1. [file MGG3-12-e70046-s001.xlsx]

## Sheet: Supplementary Table 1
Supplementary Table 1: List of associated disorders of the genes included in the panel
Gene	Transcript	Associated disorders
ABCA4	NM_000350.3	arCD/CRD, arSTGD, arMD, arRP, AMD
ABHD12	NM_015600.5	arUSH, ar syndromic/systemic diseases with retinopathy
ADAM9	NM_003816.3	arCD/CRD
ADGRA3	NM_145290.4	arRP
ADGRV1	NM_032119.4	arUSH
ADIPOR1	NM_015999.6	arBBS, adRP, ar syndromic/systemic diseases with retinopathy
AHR	NM_001621.5	arRP
AIPL1	NM_014336.5	adCD/CRD, arLCA
ARL6	NM_177976.3	arBBS, arRP
ATF6	NM_007348.4	arCD/CRD
BBS1	NM_024649.5	arBBS, arRP
BBS2	NM_031885.5	arBBS, arRP
BEST1	NM_001139443.2	arBEST, adMD, adRP, arRP, ad other retinopathy, ar other retinopathy
C1QTNF5	NM_015645.5	adMD
CA4	NM_000717.5	adRP
CABP4	NM_145200.5	arCSNB, arLCA
CACNA1F	NM_001256789.3	xlCD/CRD, xlCSNB, xl other retinopathy
CACNA2D4	NM_172364.5	arCD/CRD
CDH23	NM_022124.6	arUSH, ar deafness alone or syndromic
CDH3	NM_001793.6	ar other retinopathy
CDHR1	NM_033100.4	arCD/CRD
CEP290	NM_025114.4	arBBS, arLCA, ar syndromic/systemic diseases with retinopathy
CERKL	NM_201548.5	arCD/CRD, arRP
CFAP410	NM_001271441.2	arCD/CRD
CFAP418	NM_177965.4	arBBS, arCD/CRD, arRP
CFH	NM_000186.4	arMD, AMD
CIB2	NM_006383.4	arUSH, ar deafness alone or syndromic
CLRN1	NR_046380.3	arRP, arUSH
CNGA1	NM_001142564.2	arRP
CNGA3	NM_001298.3	arCD/CRD, ar other retinopathy
CNGB1	NM_001297.5	arRP
CNGB3	NM_019098.5	arCD/CRD, ar other retinopathy
CNNM4	NM_020184.4	arCD/CRD, ar other retinopathy
CRB1	NM_201253.3	arLCA, arRP, ad other retinopathy
CRX	NM_000554.6	adCD/CRD, adLCA, arLCA, adRP
CYP4V2	NM_207352.4	arRP, ar other retinopathy
DHDDS	NM_024887.3	arRP
DTHD1	NM_001170700.3	arLCA
EFEMP1	NM_001039348.3	adMD
ELOVL4	NM_022726.4	adMD, adSTGD, ar syndromic/systemic diseases with retinopathy
EMC1	NM_015047.3	arRP
EYS	NM_001142800.2	arRP
FAM161A	NM_001201543.2	arRP
FSCN2	NM_001077182.3	adMD, adSTGD, ar syndromic/systemic diseases with retinopathy
GNAT2	NM_005272.5	arCD/CRD
GUCA1A	NM_000409.5	adMD, adRP
GUCA1B	NM_002098.6	adMD, adRP
GUCY2D	NM_000180.4	adCD/CRD, arLCA
HARS1	NM_002109.6	arUSH, ar syndromic/systemic diseases with retinopathy
HGSNAT	NM_152419.3	arRP, ar syndromic/systemic diseases with retinopathy
HK1	NM_033497.2	adRP
HMCN1	NM_031935.3	adMD, AMD
IDH3B	NM_006899.5	arRP
IFT140	NM_014714.4	arLCA, arRP, ar syndromic/systemic diseases with retinopathy
IFT172	NM_015662.3	arBBS, arRP
IMPDH1	NM_000883.4	adLCA, adRP
IMPG2	NM_016247.4	arRP
IQCB1	NM_001023570.4	arLCA, ar syndromic/systemic diseases with retinopathy
KCNJ13	NM_002242.4	arBBS, arLCA, ad syndromic/systemic diseases with retinopathy
KCNV2	NM_133497.4	arCD/CRD
KIAA1549	NM_001164665.2	arRP
KLHL7	NM_001031710.3	adRP
LCA5	NM_001122769.3	arLCA
LRAT	NM_004744.5	arLCA, arRP
MAK	NM_001242957.3	arRP
MERTK	NM_006343.3	arRP
MFSD8	NM_152778.3	arMD
MVK	NM_001114185.3	arRP, ar other retinopathy
MYO7A	NM_000260.4	arUSH, ar deafness alone or syndromic
NEUROD1	NM_002500.5	arRP
NMNAT1	NM_022787.4	arLCA
NR2E3	NM_016346.4	adRP, arRP, ar other retinopathy
NRL	NM_006177.5	adRP, arRP
OFD1	NM_003611.3	xlRP, xl syndromic/systemic diseases with retinopathy
OTX2	NM_001270525.2	adLCA, adMD
PCARE	NM_001029883.3	arRP
PCDH15	NM_001142763.2	arUSH, ar deafness alone or syndromic
PDE6A	NM_001142763.2	arRP
PDE6B	NM_000283.4	arRP
PDE6C	NM_006204.4	arCD/CRD
PDE6G	NM_002602.4	arRP
PDE6H	NM_006205.3	arCD/CRD
PITPNM3	NM_031220.4	adCD/CRD
POMGNT1	NM_001243766.1	arRP
PRCD	NM_001077620.3	arRP
PRDM13	NM_021620.4	ad chorioretinal atrophy or degeneration, adMD
PROM1	NM_006017.3	adCD/CRD, adMD, adSTGD, arRP, ar other retinopathy
PRPF3	NM_004698.4	adRP
PRPF31	NM_015629.4	adRP
PRPF6	NM_012469.4	adRP
PRPF8	NM_006445.4	adRP
PRPH2	NM_000322.5	adCD/CRD, arLCA, adMD, adRP, arRPA, adRPA
RAX2	NM_032753.4	arCD/CRD, AMD
RB1	NM_000321.3	ad other retinopathy
RBP3	NM_002900.3	arRP
RD3	NM_001164688.2	arLCA
RDH12	NM_152443.3	arLCA, adRP
RDH5	NM_001199771.2	arCD/CRD, arCSNB
RGR	NM_002921.3	ad chorioretinal atrophy or degeneration, arRP, ad other retinopathy
RHO	NM_000539.3	adCSNB, adRP, arRP, arRPA, adRPA
RIMS1	NM_014989.5	adCD/CRD
RLBP1	NM_000326.5	arRP, arRPA, adRPA, ar other retinopathy
ROM1	NM_000327.4	adRP
RP1	NM_006269.2	adRP, arRP
RP2	NM_006915.3	xlRP
RPE65	NM_000329.3	arLCA, adRP, arRP
RPGRIP1	NM_020366.4	arCD/CRD, arLCA, ar syndromic/systemic diseases with retinopathy
RS1	NM_000330.4	xlRS, xl other retinopathy
SAG	NM_000541.5	arCSNB, adRP, arRP
SEMA4A	NM_001193300.2	adCD/CRD, adRP
SNRNP200	NM_014014.5	adRP
SPATA7	NM_018418.5	arLCA, arRP
TIMP3	NM_000362.5	adMD
TOPORS	NM_005802.5	adRP
TRNT1	NM_182916.3	arRP, ar syndromic/systemic diseases with retinopathy
TTC8	NM_144596.4	arRP, arBBS
TULP1	NM_003322.6	arLCA, arRP
UNC119	NM_005148.4	adCD/CRD
USH1C	NM_153676.4	arUSH, ar deafness alone or syndromic
USH1G	NM_173477.5	arUSH
USH2A	NM_206933.4	arUSH, arRP
WHRN	NM_015404.4	arUSH, ar deafness alone or syndromic
ZNF408	NM_001184751.2	arRP, ad other retinopathy
ZNF513	NM_144631.6	arRP
ar = autosomal recessive, ad = autosomal dominant, xl = X-linked, CD/CRD = cone or cone-rod dystrophy, LCA = Leber Congenital Amaurosis, RP = Retinitis pigementosa, MD = macular degeneration, STGD = Stargardt disease, RPA = retinitis punctata albescens, AMD = age-related macular degeneration, BBS = Bardet-Biedl syndrome, CSNB = congenital stationary night blindness, BEST = Best disease, USH = Ush…

## Sheet: Supplementary Table 2
Supplementary Table 2: All artefacts identified through Integrative Genomics Viewer inspection
Chromosomal coordinates	Type	Ref	Length	Gene	Location	Function	Codon	Exon	Protein	Coding
chr1:94487272	INDEL	TA	1	ABCA4	ABCA4:splicesite_3:NM_000350.3	unknown		34	p.?	c.4774-3delT
chr20:25304034	INDEL	GT	1	ABHD12	ABHD12:exonic:NM_015600.5	frameshiftDeletion	AAC	3	p.Lys116AsnfsTer7	c.348delA
chr4:22444272	SNV	C	1	ADGRA3	ADGRA3:splicesite_5:NM_145290.4	unknown		7	p.?	c.920+1G>T
chr5:90002211	SNV	G	1	ADGRV1	ADGRV1:exonic:NM_032119.3	synonymous	GAA	38	p.(=)	c.8730G>A
chr5:90002212	INDEL	GTA	2	ADGRV1	ADGRV1:splicesite_5:NM_032119.3	unknown		38	p.?	c.8730+1GTA>G
chr5:90086749	INDEL	AT	1	ADGRV1	ADGRV1:exonic:NM_032119.4	frameshiftDeletion	TCA	70	p.Phe4703SerfsTer24	c.14108delT
chr5:90445874	INDEL	AT	1	ADGRV1	ADGRV1:exonic:NM_032119.4	frameshiftDeletion	TAC	88	p.Leu6155TyrfsTer9	c.18464delT
chr7:17338948	INDEL,SNV	GAA	1	AHR	AHR:exonic:NM_001621.4	frameshiftDeletion|missense	ACA|AGA	1	p.Thr22fs|p.Lys21Arg	c.64delA|c.62A>G
chr7:17379617	INDEL	GTTTTG	1	AHR	AHR:exonic:NM_001621.4	frameshiftDeletion	TTG	10	p.Phe724fs	c.2172delT
chr7:17379679	INDEL	C	1	AHR	AHR:exonic:NM_001621.4	frameshiftInsertion	CAT	10	p.Leu744fs	c.2230_2231insA
chr7:17379739	INDEL	T	1	AHR	AHR:exonic:NM_001621.4	frameshiftInsertion	TGG	10	p.Cys764fs	c.2291_2292insG
chr7:17379128	INDEL	AAT	2	AHR	AHR:exonic:NM_001621.5	frameshiftDeletion	AAT	10	p.Lys560AsnfsTer5	c.1680_1681delAT
chr7:17379124	INDEL	GAAAAAT	2	AHR	AHR:exonic:NM_001621.5	frameshiftDeletion|frameshiftDeletion	AAT|AAT	10	p.Lys560AsnfsTer5|p.Lys560AsnfsTer18	c.1680_1681delAT|c.1680delA
chr17:6328997	INDEL	G	1	AIPL1	AIPL1:exonic:NM_014336.5	frameshiftInsertion		6	p.Ala313ValfsTer95	c.937_938insT
chr11:46723135	INDEL	AC	1	ARHGAP1|ZNF408	ARHGAP1:upstream:NM_004308.5|ZNF408:exonic:NM_001184751.2	unknown|frameshiftDeletion	|TGC	|2	p.?|p.Leu74CysfsTer23	c.-5478GT>T|c.220delC
chr1:161882165	INDEL	TA	1	ATF6	ATF6:exonic:NM_007348.4	frameshiftDeletion	ATG	15	p.Asn601MetfsTer4	c.1802delA
chr16:56534908	INDEL	CA	1	BBS2	BBS2:exonic:NM_031885.5	frameshiftDeletion	TTG	11	p.Phe418LeufsTer40	c.1254delT
chr17:58236701	INDEL	GGCC	2	CA4	CA4:exonic:NM_000717.5	frameshiftDeletion	CCC	8	p.Ala286ProfsTer60	c.856_857delGC
chrX:49076246	INDEL	A	1	CACNA1F	CACNA1F:exonic:NM_001256789.2	frameshiftInsertion	AGT	20	p.Met797fs	c.2389_2390insG
chr10:73330578	INDEL	TGGC	2	CDH23	CDH23:exonic:NM_022124.5	frameshiftDeletion	CAA	8	p.Ala220fs	c.658_659delGC
chr10:73330583	SNV	A	1	CDH23	CDH23:exonic:NM_022124.6	missense	CAC	8	p.Asn221His	c.661A>C
chr10:73499440	SNV	T	1	CDH23	CDH23:exonic:NM_022124.6	missense	CTT	34	p.Phe1467Leu	c.4399T>C
chr12:88514822	INDEL	CT	1	CEP290	CEP290:exonic:NM_025114.4	frameshiftDeletion	AGG	14	p.Lys437ArgfsTer5	c.1310delA
chr12:88505110	INDEL	CT	1	CEP290	CEP290:exonic:NM_025114.4	frameshiftDeletion	AAA	22	p.Glu746LysfsTer24	c.2235delA
chr2:182468661	INDEL	CT	1	CERKL	CERKL:exonic:NM_201548.5	frameshiftDeletion	AGG	2	p.Lys128ArgfsTer6	c.383delA
chr1:196709892	SNV,INDEL	GAAAA	2	CFH	CFH:exonic:NM_000186.3	missense|frameshiftDeletion	AGA|ATG	18	p.Lys977Arg|p.Lys977fs	c.2930A>G|c.2930_2931delAA
chr16:57973401	INDEL	CT	1	CNGB1	CNGB1:exonic:NM_001297.5	frameshiftDeletion	AGG	16	p.Lys435ArgfsTer68	c.1304delA
chr2:97427686	INDEL	GT	1	CNNM4	CNNM4:exonic:NM_020184.4	frameshiftDeletion	TTA	1	p.Ile320LeufsTer22	c.954delT
chr4:36285894	INDEL	GA	1	DTHD1	DTHD1:exonic:NM_001170700.3	frameshiftDeletion	AAA	2	p.Glu192LysfsTer6	c.573delA
chr6:80626355	INDEL	CT	1	ELOVL4	ELOVL4:exonic:NM_022726.4	frameshiftDeletion	AGC	6	p.Lys305SerfsTer76	c.914delA
chr6:80626428	INDEL	GT	1	ELOVL4	ELOVL4:exonic:NM_022726.4	frameshiftDeletion	CAG	6	p.Thr281GlnfsTer3	c.841delA
chr6:65301366	INDEL	G	1	EYS	EYS:exonic:NM_001142800.1	frameshiftInsertion	GGC	26	p.Ala1465fs	c.4393_4394insG
chr6:66115156	INDEL	CT	1	EYS	EYS:exonic:NM_001142800.2	frameshiftDeletion	GAT	6	p.Gly323AspfsTer16	c.966delA
chr2:62067408	INDEL	AT	1	FAM161A	FAM161A:exonic:NM_001201543.2	nonsense	TGA	3	p.Met244Ter	c.730delA
chr8:43016585	INDEL	G	1	HGSNAT	HGSNAT:exonic:NM_152419.2	nonsense	TAG	5	p.Ser167Ter	c.498_499insT
chr10:71119726	INDEL	GA	1	HK1	HK1:exonic:NM_033497.2	frameshiftDeletion	ACC	6	p.Asn106fs	c.317delA
chr1:186158849	MNV	AGGGA	2	HMCN1	HMCN1:exonic:NM_031935.2	missense		107	p.Asp5584Ser	c.16750_16751delGAinsAG
chr1:186158845	INDEL	C	1	HMCN1	HMCN1:exonic:NM_031935.3	frameshiftInsertion		107	p.Leu5582IlefsTer4	c.16743_16744insA
chr1:186052065	INDEL	CA	1	HMCN1	HMCN1:exonic:NM_031935.3	frameshiftDeletion	AAT	57	p.Lys2954AsnfsTer25	c.8862delA
chr7:128041123	INDEL	C	1	IMPDH1	IMPDH1:exonic:NM_000883.3	frameshiftInsertion	GAT	6	p.Ile151fs	c.449_450insC
chr7:128041085	INDEL	A	1	IMPDH1	IMPDH1:exonic:NM_000883.3	frameshiftInsertion	AGT	6	p.Met163fs	c.487_488insG
chr7:128041154	INDEL	AG	1	IMPDH1	IMPDH1:exonic:NM_000883.4	nonsense	TGA	6	p.Leu140Ter	c.418delC
chr3:100963395	INDEL	CT	1	IMPG2	IMPG2:exonic:NM_016247.4	frameshiftDeletion	AGT	13	p.Glu594SerfsTer2	c.1779delA
chr3:121518150	INDEL	GA	1	IQCB1	IQCB1:exonic:NM_001023570.4	frameshiftDeletion	CAA	8	p.Ser220GlnfsTer7	c.658delT
chr3:121507191	INDEL	AT	1	IQCB1	IQCB1:exonic:NM_001023570.4	frameshiftDeletion	ATT	12	p.Asn406IlefsTer10	c.1217delA
chr4:47973119	INDEL,SNV	TAAAAAAAAA	1	LOC101927157|CNGA1	LOC101927157:intronic_nc:NR_125879.1|CNGA1:splicesite_3:NM_001142564.1	|unknown|unknown	||	|2	|p.?|p.?	|c.1-2TA>A|c.1-11T>G
chr4:47945230	INDEL	CT	1	LOC101927157|CNGA1	LOC101927157:intronic_nc:NR_125879.1|CNGA1:exonic:NM_001142564.1	|frameshiftDeletion	|AGA	|7	|p.Lys208fs	|c.623delA
chr4:47944103	INDEL	CA	1	LOC101927157|CNGA1	LOC101927157:intronic_nc:NR_125879.1|CNGA1:exonic:NM_001142564.2	|frameshiftDeletion	|GCA	|8	|p.Cys167AlafsTer27	|c.499delT
chr6:10819175	INDEL	TAAAATA	1	MAK	MAK:splicesite_3:NM_001242957.3	unknown		3	p.?	c.102-8delT
chr19:3770769	INDEL	G	1	MIR1268A|RAX2	MIR1268A:intronic_nc:NR_031672.1|RAX2:exonic:NM_032753.4	|frameshiftInsertion	|	|3	|p.Leu136ProfsTer155	|c.404_405insG
chr12:110023895	INDEL	AC	1	MVK	MVK:exonic:NM_001114185.3	frameshiftDeletion	CCG	6	p.Ser201ProfsTer24	c.600delC
chr11:76885881	INDEL	AC	1	MYO7A	MYO7A:exonic:NM_000260.4	frameshiftDeletion	TCC	17	p.Ile674SerfsTer6	c.2019delC
chrX:13785383	INDEL	GA	1	OFD1	OFD1:exonic:NM_003611.3	frameshiftDeletion	AAC	20	p.Lys914AsnfsTer8	c.2742delA
chr2:29287937	INDEL	C	3	PCARE	PCARE:splicesite_3:NM_001029883.2	unknown		2	p.?	c.3669-4G>GCAG
chr2:29297056	INDEL	CT	1	PCARE	PCARE:exonic:NM_001029883.3	frameshiftDeletion	AGC	1	p.Lys24SerfsTer69	c.71delA
chr2:29293890	INDEL	C	1	PCARE	PCARE:exonic:NM_001029883.3	frameshiftInsertion		1	p.Ala1080ArgfsTer27	c.3237_3238insC
chr10:55780106	INDEL	G	1	PCDH15	PCDH15:exonic:NM_001142763.1	frameshiftInsertion	GTC	21	p.Ala871fs	c.2611_2612insT
chr10:55616952	INDEL	CT	1	PCDH15	PCDH15:exonic:NM_001142763.2	frameshiftDeletion	AGA	29	p.Lys1268ArgfsTer2	c.3803delA
chr10:55582162	INDEL	GA	1	PCDH15	PCDH15:exonic:NM_001142763.2	frameshiftDeletion	CTC	35	p.Ser1782LeufsTer69	c.5344delT
chr10:56128913	INDEL	GA	1	PCDH15	PCDH15:exonic:NM_001142763.2	frameshiftDeletion	TCA	6	p.Phe152SerfsTer10	c.455delT
chr10:55582097	INDEL	GA	1	PCDH15	PCDH15:exonic:NM_001142763.2	frameshiftDeletion	CAC	35	p.Pro1804HisfsTer47	c.5409delT
chr10:55582292	INDEL	CA	1	PCDH15	PCDH15:exonic:NM_001142763.2	frameshiftDeletion	TTG	35	p.Phe1738LeufsTer113	c.5214delT
chr10:55581803	INDEL	AT	1	PCDH15	PCDH15:exonic:NM_001142763.2	frameshiftDeletion	AAT	35	p.Lys1901AsnfsTer3	c.5703delA
chr10:56288152	INDEL	A	1	PCDH15|LOC105378311	PCDH15:exonic:NM_001142763.1|LOC105378311:intronic_nc:NR_134503.1	nonsense|	TAG|	3|	p.Tyr34Ter|	c.101_102insG|
chr5:149294571	SNV	CT	1	PDE6A	PDE6A:splicesite_3:NM_000440.2	unknown		6	p.?	c.934-2A>T
chr6:64430868	INDEL	AT	1	PHF3|EYS	PHF3:utr_3:NM_015153.4|EYS:exonic:NM_001142800.2	unknown|nonsense	|TAG	15|43	p.?|p.Ile3020Ter	c.*7264AT>A|c.9058delA
chr1:46659062	INDEL	TG	1	POMGNT1	POMGNT1:splicesite_3:NM_001243766.1	unknown		12	p.?	c.1027-3delC
chr1:46660265	INDEL	TGGGTC	1	POMGNT1	POMGNT1:exonic:NM_001243766.1	frameshiftDeletion|frameshiftDeletion	ACC|CAG	8	p.Asp236ThrfsTer5|p.Pro237GlnfsTer4	c.706delG|c.710delC
chr4:15995679	INDEL	AT	1	PROM1	PROM1:exonic:NM_006017.2	frameshiftDeletion	ATA	15	p.Asn566fs	c.1697delA
chr1:150305510	INDEL	T	1	PRPF3	PRPF3:exonic:NM_004698.4	frameshiftInsertion		6	p.Gln191ProfsTer8	c.571_572insC
chr20:62624761	INDEL	G	1	PRPF6	PRPF6:exonic:NM_012469.4	frameshiftInsertion		4	p.Glu121ValfsTer49	c.361_362insT
chr6:42666051	INDEL	C	1	PRPH2	PRPH2:exonic:NM_000322.5	frameshiftInsertion		3	p.Gln341HisfsTer51	c.1022_1023insC
chr10:48390012	INDEL	AGGGGC	4	RBP3	RBP3:exonic:NM_002900.2	frameshiftDeletion|frameshiftDeletion	TTG|GTG	1	p.Pro288fs|p.Gly290fs	c.861_864delGCCC|c.865delC
chr3:129251220	INDEL	CT	1	RHO	RHO:exonic:NM_000539.3	frameshiftDeletion	TCT	3	p.Phe221SerfsTer42	c.662delT
chr6:72596740	INDEL	TGGGGC	2	RIMS1	RIMS1:exonic:NM_014989.5	frameshiftDeletion	TCC	1	p.Gly9SerfsTer65	c.18_19delGC
chr6:72596743	INDEL	GGC	2	RIMS1	RIMS1:exonic:NM_014989.5	frameshiftDeletion	TCC	1	p.Gly9SerfsTer65	c.18_19delGC
chr6:72892483	INDEL	AG	1	RIMS1	RIMS1:exonic:NM_014989.5	frameshiftDeletion	CGC	6	p.Ala438ArgfsTer7	c.1312delG
chr6:72947536	INDEL	GA	1	RIMS1	RIMS1:exonic:NM_014989.5	nonsense	TGA	9	p.Met625Ter	c.1873delA
chr8:55538667	INDEL	C	1	RP1	RP1:exonic:NM_006269.1	frameshiftInsertion	TTG	4	p.Cys744fs	c.2230_2231insT
chr8:55539596	INDEL	G	1	RP1	RP1:exonic:NM_006269.1	frameshiftInsertion	GAT	4	p.Val1052fs	c.3154_3155insA
chr8:55533996	INDEL	TG	1	RP1	RP1:exonic:NM_006269.2	frameshiftDeletion	TCT	2	p.Val158SerfsTer15	c.472delG
chr8:55541178	INDEL	TA	1	RP1	RP1:exonic:NM_006269.2	frameshiftDeletion	AAT	4	p.Lys1581AsnfsTer7	c.4743delA
chr1:68904736	INDEL	CT	1	RPE65	RPE65:exonic:NM_000329.3	frameshiftDeletion	GGA	9	p.Arg296GlyfsTer29	c.886delA
chr1:156146350	INDEL	TGGA	1	SEMA4A	SEMA4A:exonic:NM_001193300.2	frameshiftDeletion	GAG	16	p.Gly617GlufsTer19	c.1850delG
chr1:156142627	INDEL	GC	1	SEMA4A	SEMA4A:exonic:NM_001193300.2	frameshiftDeletion	CCT	12	p.Ser384ProfsTer6	c.1149delC
chr2:96951032	INDEL	GGCCCC	4	SNRNP200	SNRNP200:exonic:NM_014014.4	frameshiftDeletion|frameshiftDeletion	GCC|CCC	30	p.Gly1349fs|p.Ala1350fs	c.4046_4049delGGGC|c.4048delG
chr2:96964411	INDEL	AT	1	SNRNP200	SNRNP200:exonic:NM_014014.5	frameshiftDeletion	ATC	8	p.Asn304IlefsTer23	c.911delA
chr2:27600980	INDEL	TGGGGCCC	1	SNX17|ZNF513	SNX17:downstream:NM_014748.3|ZNF513:exonic:NM_144631.5	unknown|frameshiftDeletion	|AGG	|4	p.?|p.Gln353fs	c.*1394TG>T|c.1057delC
chr14:88894004	INDEL	TA	1	SPATA7	SPATA7:exonic:NM_018418.5	frameshiftDeletion	ACA	7	p.Asn294ThrfsTer2	c.881delA
chr22:33253288	INDEL	CTTC	1	SYN3|TIMP3	SYN3:intronic:NM_003490.4|TIMP3:exonic:NM_000362.5	unknown|unknown|frameshiftDeletion|frameshiftDeletion	||CCG|AGA	|3	p.?|p.?|p.Ser87ProfsTer18|p.Glu88ArgfsTer17	c.711+7613delA|c.711+7611delG|c.259delT|c.261delC
chr9:32542261	INDEL	AT	1	TOPORS	TOPORS:exonic:NM_005802.4	frameshiftDeletion	ATA	3	j	c.2261delA
chr9:32541944	INDEL	CT	1	TOPORS	TOPORS:exonic:NM_005802.5	frameshiftDeletion	GGA	3	p.Arg860GlyfsTer6	c.2578delA
chr3:3189278	INDEL	C	1	TRNT1	TRNT1:exonic:NM_182916.2	frameshiftInsertion	AGA	7	p.Glu318fs	c.947_948insG
chr14:89323589	INDEL	GA	1	TTC8	TTC8:exonic:NM_144596.4	frameshiftDeletion	TGG	9	p.Met257TrpfsTer2	c.769delA
chr6:35479585	INDEL	T	1	TULP1	TULP1:splicesite_3:NM_003322.6	unknown		4	p.?	c.191-3_191-2insG
chr11:17531184	SNV	C	1	USH1C	USH1C:exonic:NM_153676.3	missense	CCG	18	p.Ala578Pro	c.1732G>C
chr11:17531186	SNV	G	1	USH1C	USH1C:exonic:NM_153676.3	missense	CGG	18	p.Pro577Arg	c.1730C>G
chr11:17515901	INDEL	CT	1	USH1C	USH1C:exonic:NM_153676.4	frameshiftDeletion	GGG	27	p.Arg893GlyfsTer11	c.2677delA
chr11:17531233	INDEL	C	1	USH1C	USH1C:exonic:NM_153676.4	frameshiftInsertion		18	p.Leu561PhefsTer98	c.1682_1683insC
chr11:17531241	INDEL	A	1	USH1C	USH1C:exonic:NM_153676.4	frameshiftInsertion		18	p.Ser559LeufsTer100	c.1674_1675insC
chr1:216061976	INDEL	AG	1	USH2A	USH2A:exonic:NM_206933.4	frameshiftDeletion	TGG	41	p.Leu2672TrpfsTer2	c.8014delC
chr1:216138763	INDEL	GT	1	USH2A	USH2A:exonic:NM_206933.4	frameshiftDeletion	CAC	37	p.Thr2339HisfsTer9	c.7015delA
chr1:216595234	INDEL	TA	1	USH2A	USH2A:exonic:NM_206933.4	frameshiftDeletion	TTA	2	p.Phe148LeufsTer3	c.444delT
chr9:117228653	INDEL	T	1	WHRN	WHRN:exonic:NM_015404.3	frameshiftInsertion	GGA	3	p.Asp286fs	c.856_857insG
chr2:27601707	INDEL	GGGC	3	ZNF513	ZNF513:exonic:NM_144631.6	nonframeshiftDeletion		3	p.Pro142del	c.423_425delGCC

## Sheet: Supplementary Table 3
Supplementary Table 3: PCR primer sequences for molecularly resolving variants
Gene	Transcript	Exon	Coding	Protein	rsID	Forward primer (5'->3')	Reverse primer (5'->3')
ABCA4	NM_000350.3	3	c.203C>T	p.(Pro68Leu)	rs62654397	CCTGCTTGGTCTCCATGAC	ACGTGAAGGGGTGTGCAAC
ABCA4	NM_000350.3	5	c.454C>T	p.(Arg152*)	rs62646861	GACCCATTTCCCCTTCAAC	AGGCTGGGTGCTTCCCTC
ABCA4	NM_000350.3	6	c.768G>T	p.Val256Val	rs62645944	GGTGTCTTTCCTACCACAG	AGGAATCACCTTGCAATTGG
ABCA4	NM_000350.3	7	c.858+2T>C	p.(?)	No rsID	GTGCCTATGTGTGTATATACC	ATAAGTGGGGTAAATGGTGG
ABCA4	NM_000350.3	8	c.1043T>G	p.(Phe348Cys)	No rsID	CGCAGCTGGATTAAGGATTG	CCCAGGTTTGGTTTCACCTAG
ABCA4	NM_000350.3	11	c.1531C>T	p.(Arg511Cys)	rs752786160	CTAAGCAGAGCAGTGACTG	ACTTGACTTGCTAAGGGAG
ABCA4	NM_000350.3	13	c.1804C>T	p.Arg602Trp	rs61749409	AGCTATCCAAGCCCGTTCC	CCATTAGCGTGTCATGGAG
ABCA4	NM_000350.3	14	c.2041C>T	p.(Arg681*)	rs61749423	CCTGTTTTCCTTTCCCTCCATC	TCTTTGAGTGTCTCCCACGTTG
ABCA4	NM_000350.3	19	c.2894A>G	p.Asn965Ser	rs201471607	TGGGGCCATGTAATTAGGC	TGGGAAAGAGTAGACAGCCG
ABCA4	NM_000350.3	30	c.4469G>A	p.Cys1490Tyr	rs61751402	GTCAGCAACTTTGAGGCTG	TCCCTCTGTGGCAGGCAG
ABCA4	NM_000350.3	31	c.4634+1delG	p.(?)	No rsID	TTGAAGTGAGAACTAGGGAGATGC	TGTTGAATGGGGCCCTCAAATCAG
ABCA4	NM_000350.3	39	c.5461-10T>C	p.?	rs1800728	GCCCCACCCGCTGAAGAG	TCCCAGCTTTGGACCCAG
ABCA4	NM_000350.3	40	c.5714+5G>A	p.?	rs61751407	AGCTGGGGCGGCTGAAG	TGCCCTGAGCTGCCCAC
ABCA4	NM_000350.3	40	c.5603A>T	p.Asn1868Ile	rs1801466	AGCTGGGGCGGCTGAAG	TGCCCTGAGCTGCCCAC
ABCA4	NM_000350.3	42	c.5882G>A	p.Gly1961Glu	rs1800553	GTCACAGTTCTCAGTCCGG	GGAGGAGAGGCAGGCAC
ABCA4	NM_000350.3	44	c.6107A>G	p.(Tyr2036Cys)	rs878853398	GAAGCTTCTCCAGCCCTAGC	TGCACTCTCATGAAACAGGC
ABCA4	NM_000350.3	44	c.6079C>T	p.Leu2027Phe	rs61751408	GAAGCTTCTCCAGCCCTAGC	TGCACTCTCATGAAACAGGC
ABCA4	NM_000350.3	46	c.6320G>A	p.Arg2107His	rs62642564	GAAGCAGTAATCAGAAGGGC	GCCTCACATTCTTCCATGCTG
ABCA4	NM_000350.3	48	c.6617T>A	p.(Leu2206His)	No rsID	ATTACCTTAGGCCCAACCAC	ACACTGGGTGTTCTGGACC
ABCA4	NM_000350.3	Intron 30	c.4539+2001G>A	p.=[,Arg1514Leufs*36]	rs1457937638	AAATGAAACACCATGTAGGTAGGC	ATAGGGATCCCAAAAGAAGGAC
ADGRV1	NM_032119.4	9	c.1603C>T	p.(Arg535*)	rs746004086	TCAGGATAGTGATGATGTCTATGG	CCTGTACTAGAAAGTGAGCTCCA
ADGRV1	NM_032119.4	23	c.4937_4938insCA	p.(Val1649Metfs*16)	No rsID	GAATTTGGGGGACAGGAGGATA	TTCAGGATCTATGCTTGCACCA
ADGRV1	NM_032119.4	52	c.10888G>T	p.(Gly3630*)	No rsID	TGCTTCTTATGGTAGTTCAGGTGA	TGCAAAATGTCAGTAGAATTCACCC
AIPL1	NM_014336.5	6	c.834G>A	p.Trp278*	rs62637014	TCAATCGAACCAGAAGTGACC	GTCTTGGAGGCTGGTGAGTC
CEP290	NM_025114.4	36	c.4723A>T	p.Lys1575*	rs137852834	GCTGAATTTTAATTTACATGGTCAC	TGTTTCTTCCTCATCTCAAAGG
CEP290	NM_025114.4	45	c.6152C>G	p.(Ser2051*)	No rsID	TTCACCTTTAATCTTGGCAAATC	AAACCACCATAGATCAGTTTAACCA
CERKL	NM_201548.5	2	c.365T>G	p.(Leu122Arg)	rs558913945	GCTCACTTTCTACCCTCTGG	TCCTGGAATGCAAGGATGTT
CNGA3	NM_001298.3	8	c.830G>A	p.Arg277His	rs778114016	ACAGGCTGTGGCAGCATTAC	TAGATGCAGGCATTCCAGTG
CNGA3	NM_001298.3	8	c.1705C>T	p.(Arg569Cys)	rs757167624	AGGGAGATATTGGGAAGGAGAT	TTGGCTTCGGGGTACTCG
CRB1	NM_201253.3	2	c.416G>T	p.(Gly139Val)	No rsID	TGAAACTACCATTGGTTCCTG	CACCTCTGCTTCTGCCAC
CRB1	NM_201253.3	7	c.2234C>T	p.(Thr745Met)	rs28939720	TTCGTCTTCCATCCCTTCTG	AATCCTAGGTTTTGTGAAGACTG
CRB1	NM_201253.3	7	c.2401A>T	p.(Lys801*)	rs137853137	TTCGTCTTCCATCCCTTCTG	AATCCTAGGTTTTGTGAAGACTG
CRB1	NM_201253.3	7	c.2506C>A	p.(Pro836Thr)	rs116471343	CTGACTCCAAACTCTCCCAAATTA	GAGAGATGCATTGTTTGTTGGAT
CRX	NM_000554.6	4	c.816delC	p.(Thr273Argfs*98)	No rsID	CTAGACCCCTACCTTTCTCCCA	TGGTCTCTGTAAGCTGAACACC
EYS	NM_001142800.2	22	c.3443+1G>T	p.(?)	rs373441420	TTGCAGAGTGCATTACTAGTGG	CCTTGTATGAATGAAGGCTTCTG
EYS	NM_001142800.2	32	c.6544_6547del	p.(Asn2182Valfs*2)	rs1488052513	ACTGGTCTGGAAAAATTCTCTCAC	TCCTATTTAGAACTGCCCTTTTTG
EYS	NM_001142800.2	34	c.6794delC	p.(Pro2265Glnfs*46)	rs758109813	CTGGTGCTTTGTTGAGAGTTTTTAC	ATGTGTGAAGTTACTCCTTTCTTGC
GUCY2D	NM_000180.4	3	c.725T>A	p.(Val242Glu)	No rsID	AGGTAGGCTCCCTTGCAG	TGCCAGTGGTTCTTTCTCC
GUCY2D	NM_000180.4	12	c.2312T>A	p.(Val771Glu)	No rsID	CCCTTCCACACTATACTCTCCCT	CTGACCAGGTCGAAGGTGTG
GUCY2D	NM_000180.4	16	c.3025A>C	p.Met1009Leu	rs61750188	GTGGAGATAATGGGTGCGAAGA	AATCCCCACAGTGCTCAAGTTC
GUCY2D	NM_000180.4	17	c.3071C>T	p.(Thr1024Ile)	No rsID	ATCTCCACAGGTCCATGCGT	AGGGTGAGCTGAGGTTTGC
IMPDH1	NM_000883.4	9	c.849T>G	p.Asn283Lys	rs121912554	TGGTTGCTGGGATAACCTGT	CTTGCTGAGAAGGACCACA
IMPDH1	NM_000883.4	10	c.968A>G	p.(Lys323Arg)	No rsID	CATAAACCTCCACTCTGCTGAAC	TTTCATCTTCACCCTCCTAAACA
IMPDH1	NM_000883.4	10	c.875G>T	p.(Gly292Val)	No rsID	CATAAACCTCCACTCTGCTGAAC	TTTCATCTTCACCCTCCTAAACA
KLHL7	NM_001031710.3	4	c.433A>G	p.(Asn145Asp)	rs1182983579	GTGTTTAATTTCAGGGGCTATTAGG	CTAGAAAACGTTCTAGTGGACAATG
MYO7A	NM_000260.4	4	c.174dup	p.(Met59Tyrfs*81)	No rsID	CCATCCTGACTGAACCCTGT	AGATGAGGTGGTCCCGGTAG
MYO7A	NM_000260.4	5	c.324C>A	p.(Tyr108*)	No rsID	CCAAAGCCAGGACTCTTCCC	GCACAGTTGGAGCTCTAGGT
MYO7A	NM_000260.4	47	c.6377delC	p.(Pro2126Leufs*5)	No rsID	TTCACCTTTAATCTTGGCAAATC	AAACCACCATAGATCAGTTTAACCA
NR2E3	NM_016346.4	2	c.166G>A	p.Gly56Arg	rs121912631	GGTTCGTTCAAATGCGGGTG	GCAGGTGAAGAGGAGACCCC
PCARE	NM_001029883.3	1	c.3461delG	p.(Gly1154Alafs*18)	No rsID	GAGCTGGGATTCATAAGAGGTG	ATTCCATATTCTGCCCAGCTAC
PDE6A	NM_001142763.2	1	c.304C>A	p.(Arg102Ser)	rs141252097	CTTGTCTTGGTGGCCAATGC	TCTTTGATCTCCTGCGGGAC
PDE6A	NM_001142763.2	20	c.2275-1G>A	p.(?)	rs1428612396	AGACATCTTGTTGCGGCTGA	CCACCCTCTGGCCTTTTTCT
PDE6B	NM_000283.4	15	c.1860delC	p.(His620Glnfs*23)	rs769671323	AGAGGCAGACCCTGTCTCAA	CCAGTTGTCTTCCCCACAAG
PDE6B	NM_000283.4	15	c.1879C>G	p.(Arg627Gly)	rs371911345	AGAGGCAGACCCTGTCTCAA	CCAGTTGTCTTCCCCACAAG
PDE6C	NM_006204.4	20	c.2304_2305delAA	p.(Asp770*)	rs1236291370	GTGGCACTGCACCCAGAC	GAAAATTTCTCATCCAAATGTTTATGT
PRCD	NM_001077620.3	1	c.2T>C	p.(Met1?)	rs527236092	ATCAGCTTGAGCCTCCTAATCC	CTCTCAAGGGTTCCTCAAAATG
PRPF31	NM_015629.4	7	c.573C>A	p.(Cys191*)	rs764232082	GTATGTCCGCTTCGAGGGAG	CCGTGGATGCCCCGATAAT
PRPF31	NM_015629.4	10	c.1060C>T	p.(Arg354*)	rs868538598	AGAAAAAGAAAGGGGGTGGC	CGCTCCTTCATCTTGCGGTA
PRPH2	NM_000322.5	1	c.410G>A	p.(Gly137Asp)	rs527236097	GGACTGGAAGCCACTCACTC	CCTGGACCCAGCCAAGTATG
RDH12	NM_152443.3	7	c.601T>C	p.Cys201Arg	No rsID	GAAGTCCTCTTGGCTCCCAC	ATTTTAAGCTCCCTGGGGGC
RHO	NM_000539.3	1	c.44A>G	p.Asn15Ser	rs104893786	TTCGCAGCATTCTTGGGTGG	AGCAGGATGTAGTTGAGAGG
RHO	NM_000539.3	1	c.263T>C	p.(Leu88Pro)	rs1057521112	CAACTTCCTCACGCTCTACG	CATTGACAGGACAGGAGAAG
RHO	NM_000539.3	1	c.266G>A	p.Gly89Asp	rs104893772	CAACTTCCTCACGCTCTACG	CATTGACAGGACAGGAGAAG
RHO	NM_000539.3	3	c.541G>A	p.Glu181Lys	rs775557680	TTGGCTGTTCCCAAGTCCCT	TCCAGACCATGGCTCCTCCA
RHO	NM_000539.3	3	c.632A>C	p.(His211Pro)	rs28933993	TTGGCTGTTCCCAAGTCCCT	TCCAGACCATGGCTCCTCCA
RHO	NM_000539.3	5	c.1032G>T	p.(Gln344His)	No rsID	AGTTCCAAGCACACTGTGGG	GGATGGGAGACGCCTATAGT
RP2	NM_006915.3	1	c.14_16delTCT	p.Phe5del	rs1556313414	AGGCGCTGAGCGTTCATT	ATCGCGGTTCAAGAGAGTG
RPGRIP1	NM_020366.4	18	c.2935C>T	p.(Gln979*)	rs1371805993	TCCCAAATCCCTTTCTGTGT	CCCGGCCGATTAGTGCTTAT
RS1	NM_000330.4	4	c.302C>T	p.(Ala101Val)	No rsID	ACCCAAAGCCTTGACTGTTGA	GCCATAGAGCCACTTCCCTCT
RS1	NM_000330.4	4	c.214G>A	p.Glu72Lys	rs104894928	ACCCAAAGCCTTGACTGTTGA	GCCATAGAGCCACTTCCCTCT
RS1	NM_000330.4	6	c.637C>T	p.Arg213Trp	rs281865365	ATAGCCCTGTCCATCTCGGT	GCACCCGCAAACTGCTTTAA
RS1	NM_000330.4	6	c.616T>G	p.(Trp206Gly)	No rsID	ATAGCCCTGTCCATCTCGGT	GCACCCGCAAACTGCTTTAA
SPATA7	NM_018418.5	10	c.1102_1103delCT	p.(Leu368Glufs*4)	rs777069665	TGAGAAGGTAGACATGTTTGTTTTG	TAATTCTCCCAAGTGGTGAACTTCC
USH2A	NM_206933.4	6	c.949C>A	p.(=)	rs111033272	CATTTGTTGCAATAACCACAGGA	TCCCTCTTGACTCCCACAGA
USH2A	NM_206933.4	13	c.2299delG	p.(Glu767Serfs*21)	rs80338903	TATTGCACTGTCTCCCTTCAACA	GCATTGCTTGTGAGAAAACACTC
USH2A	NM_206933.4	13	c.2176T>G	p.(Cys726Gly)	No rsID	TATTGCACTGTCTCCCTTCAACA	GCATTGCTTGTGAGAAAACACTC
USH2A	NM_206933.4	20	c.4378G>T	p.(Gly1460*)	No rsID	GCAATAATTCCCTCTGTCTG	TCAGAGTTAGTGAGGGAGGA
USH2A	NM_206933.4	25	c.5012G>A	p.(Gly1671Asp)	rs727505116	GTGTGCACCATTGGAATAACTAAG	TGAGAGCTAGTGCCTATTTCTTTG
USH2A	NM_206933.4	32	c.6289_6302delATCTATTCAGGCAG	p.(Ile2097*)	rs111033268	TGGTTCCAGGACCCTCTACT	TTCTTCCACAGCCCCACAAG
USH2A	NM_206933.4	63	c.13374delA	p.(Glu4458Aspfs*3)	rs727503715	CTGCAGCCTTACTCTCAGTAT	CTTCATTAGAACTGACCAAGG
USH2A	NM_206933.4	63	c.12419G>C	p.(Cys4140Ser)	rs1064797131	CTTCTTCTAAATTAGGGTCATC	TATCACAGGTGGAGAGAGAC
USH2A	NM_206933.4	Intron 40	c.7595-2144A>G	p.Lys2532Thrfs*56	rs786200928	TTTCAGCTTCCTCTCCAGAATC	TTGGGGGATAAGGCTTTTATTT

## Sheet: Supplementary Table 4
Supplementary Table 4: Amplicons identified to have dropped out in >10% of the cohort
Count in cohort	Gene	Transcript	Amplicon ID	Chromosome	Start	End	Uniform High Coverage Expected?
136	PITPNM3	NM_031220.4	PN.PITPNM3_1_3	chr17	6358910	6359143	No
136	SEMA4A	NM_001193300.2	PN.SEMA4A_1_9	chr1	156131005	156131234	No
134	HGSNAT	NM_152419.3	PN.HGSNAT_1_1	chr8	42995536	42995793	No
133	ADGRV1	NM_032119.4	PN.ADGRV1_1_33	chr5	89941769	89941987	No
132	CFAP410	NM_001271441.2	PN.C21orf2_1_12	chr21	45758796	45759060	No
130	WHRN	NM_015404.4	PN.DFNB31_1_4	chr9	117166093	117166331	No
127	CNNM4	NM_020184.4	PN.CNNM4_1_1	chr2	97426655	97426893	No
112	USH1C	NM_153676.4	PN.USH1C_6_34	chr11	17548598	17548830	No
64	ADGRA3	NM_145290.4	PN.ADGRA3_1_39	chr4	22517174	22517440	No
64	KIAA1549	NM_001164665.2	PN.KIAA1549_1_46	chr7	138665982	138666208	No
63	BBS1	NM_024649.5	PN.BBS1_1_6	chr11	66282968	66283179	No
62	ABHD12	NM_015600.5	PN.ABHD12_6_9	chr20	25288947	25289167	No
62	IMPDH1	NM_000883.4	PN.IMPDH1_1_25	chr7	128049663	128049900	No
46	FSCN2	NM_001077182.3	PN.FSCN2_1_8	chr17	79502144	79502375	No
45	GUCY2D	NM_000180.4	PN.GUCY2D_1_3	chr17	7906565	7906830	No
41	MERTK	NM_006343.3	PN.MERTK_6_4	chr2	112686969	112687175	No
34	CACNA2D4	NM_172364.5	PN.CACNA2D4_1_39	chr12	2016953	2017147	No
33	MYO7A	NM_000260.4	PN.MYO7A_2_1	chr11	76858886	76859111	No
29	HK1	NM_033497.2	PN.HK1_1_5	chr10	71078560	71078748	No
27	ZNF513	NM_144631.6	PN.ZNF513_1_14	chr2	27603387	27603623	No
25	PRPH2	NM_000322.5	PN.PRPH2_1_1	chr6	42665872	42666097	No
23	CABP4	NM_145200.5	PN.CABP4_1_10	chr11	67225987	67226212	No
22	CACNA1F	NM_001256789.3	PN.CACNA1F_1_3	chrX	49061895	49062057	No
21	IMPDH1	NM_000883.4	PN.IMPDH1_1_26	chr7	128049850	128050089	No
18	MFSD8	NM_152778.3	PN.MFSD8_1_3	chr4	128842618	128842841	No
17	CIB2	NM_006383.4	PN.CIB2_1_11	chr15	78423512	78423728	No
14	EYS	NM_001142800.2	PN.EYS_1_59	chr6	66042156	66042366	No

## Sheet: Supplementary Table 5A
Supplementary Table 5A: Molecular diagnosis of the 75 patients with a probable genetic diagnosis
Patient ID	Sex	Population group	Clinical diagnosis	Age of onset	Molecularly resolving gene	Transcript	Causal variant(s)
Patient 1	F	C	Unclear: C/CRD or RP	3	ABCA4	NM_000350.3	c.[1804C>T];[858+2T>C]
Patient 2	M	MA	LCA	Not specified	GUCY2D	NM_000180.4	c.3025A>C(;)2312T>A
Patient 3	F	IA	STGD	Not specified	ABCA4	NM_000350.3	c.[4634+1delG];[4634+1delG]
Patient 4	M	IA	LCA	Not specified	CRB1	NM_201253.3	c.[2234C>T];[2234C>T]
Patient 5	M	IA	STGD	7	ABCA4	NM_000350.3	c.[4634+1delG];[4634+1delG]
Patient 6	M	MA	STGD	9	ABCA4	NM_000350.3	c.[1531C>T];[454C>T]
Patient 7	M	MA	USH	8	ADGRV1	NM_032119.4	c.1603C>T(;)10888G>T
Patient 8	M	C	USH	Not specified	MYO7A	NM_000260.4	c.[324C>A];[324C>A]
Patient 9	F	C	RP	55	CRX	NM_000554.6	c.[816delC];[816=]
Patient 10	M	C	RP	12	RHO	NM_000539.3	c[266G>A];[266=]
Patient 11	M	I	RP	3	RDH12	NM_152443.3	c.[601T>C];[601T>C]
Patient 12	M	C	RP	7	SPATA7	NM_018418.5	c.[1102_1103delCT];[1102_1103delCT]
Patient 13	M	C	RP	1	CEP290	NM_025114.4	c[4723A>T];[4723A>T]
Patient 14	F	C	RP	Not specified	CRB1	NM_201253.3	c.[2401A>T];[416G>T]
Patient 15	F	C	STGD	10	ABCA4	NM_000350.3	c.[4469G>A;5603A>T];[4539+2001G>A]
Patient 16	F	C	Unclear: RP or STGD or RPA	50s	RHO	NM_000539.3	c.[1032G>T];[1032=]
Patient 17	M	C	RPA	4	RPGRIP1	NM_020366.4	c.[2935C>T];[2935C>T]
Patient 18	M	C	Unclear: MD or STGD or RP	8	ABCA4	NM_000350.3	c.[1804C>T];[5714+5G>A]
Patient 19	M	IA	RS	8	RS1	NM_000330.4	c.[616T>G]
Patient 20	M	IA	RP	Not specified	RHO	NM_000539.3	c.[263T>C];[263=]
Patient 21	F	MA	LCA	0	GUCY2D	NM_000180.4	c.725T>A(;)3071C>T
Patient 22	M	C	RP	10	PRPH2	NM_000322.5	c.[410G>A];[410=]
Patient 23	F	C	RP	5	NR2E3	NM_016346.4	c.[166G>A];[166=]
Patient 24	F	C	RP	5	RHO	NM_000539.3	c.[541G>A];[541=]
Patient 25	M	C	RS	Not specified	RS1	NM_000330.4	c.[637C>T]
Patient 26	F	C	USH	66	ADGRV1	NM_032119.4	c.[4937_4938insCA];[4937_4938insCA]
Patient 27	F	IA	RS	11	CRB1	NM_201253.3	c.2234C>T(;)2506C>A
Patient 28	M	C	USH	23	USH2A	NM_206933.4	c.[2176T>G];[949C>A]
Patient 29	F	C	RP	6	PRPF31	NM_015629.4	c.[573C>A];[573=]
Patient 30	F	C	RP	10	PDE6A	NM_001142763.2	c.[2275-1G>A];[304C>A]
Patient 31	F	MA	RP	22	PRPF31	NM_015629.4	c.[1060C>T];[1060=]
Patient 32	F	C	USH	15	USH2A	NM_206933.4	c.[12419G>C];[6289_6302delATCTATTCAGGCAG]
Patient 33	M	C	USH	5	USH2A	NM_206933.4	c.[13374delA];[949C>A]
Patient 34	M	C	RS	8	RS1	NM_000330.4	c.[214G>A]
Patient 35	M	C	LCA	0	AIPL1	NM_014336.5	c.[834G>A];[834G>A]
Patient 36	F	IA	STGD	Childhood	ABCA4	NM_000350.3	c.[1043T>G];[1043T>G]
Patient 37	M	IA	Unclear: C/CRD or RP	Not specified	CERKL	NM_201548.5	c.[365T>G];[365T>G]
Patient 38	F	C	Unclear: C/CRD or STGD	8	ABCA4	NM_000350.3	c.768G>T(;)6107A>G
Patient 39	F	MA	Unclear: C/CRD or RP or STGD	8	ABCA4	NM_000350.3	c.1804C>T(;)2041C>T
Patient 40	F	C	STGD	22	ABCA4	NM_000350.3	c.6079C>T(;)2894A>G
Patient 41	M	C	Unclear: C/CRD or PD or STGD	30	ABCA4	NM_000350.3	c.5882G>A(;)5603A>T(;)5461-10T>C
Patient 42	M	IA	STGD	38	ABCA4	NM_000350.3	c.[4634+1delG];[6320G>A]
Patient 43	F	C	USH	20	USH2A	NM_206933.4	c.[2299delG;4714C>T];[7595-2144A>G]
Patient 44	M	IA	RP	42	RHO	NM_000539.3	c.[44A>G];[44=]
Patient 45	M	IA	RP	4/5 years	PCARE	NM_001029883.3	c.[3461delG];[3461delG]
Patient 46	M	IA	RP	35	PRCD	NM_001077620.3	c.[2T>C];[2T>C]
Patient 47	M	IA	RP	12	PDE6B	NM_000283.4	c.1860delC(;)1879C>G
Patient 48	M	IA	RP	27	EYS	NM_001142800.2	c.3443+1G>T(;)6544_6547del
Patient 49	M	IA	RP	15	RHO	NM_000539.3	c.[541G>A];[541=]
Patient 50	F	IA	RP	40	IMPDH1	NM_000883.4	c.[876G>T];[876=]
Patient 51	M	IA	Unclear: RP or LCA	1	IMPDH1	NM_000883.4	c.[849T>G];[849=]
Patient 52	F	MA	RP	Not specified	CRB1	NM_201253.3	c.[2234C>T];[2234C>T]
Patient 53	F	I	Unclear: RP or USH	16	USH2A	NM_206933.4	c.5012G>A(;)4378G>T
Patient 54	F	IA	C/CRD	Not specified	IMPDH1	NM_000883.4	c.[968A>G];[968=]
Patient 55	M	IA	Unclear: STGD or FF	9	ABCA4	NM_000350.3	c.4634+1delG(;)6617T>A
Patient 56	F	C	Unclear: STGD or FF	7	ABCA4	NM_000350.3	c.1804C>T(;)454C>T
Patient 57	M	IA	BEST	6 months	PDE6C	NM_006204.4	c.[2304_2305delAA];[2304_2305delAA]
Patient 58	M	IA	RP	7	RP2	NM_006915.3	c.[14_16delTCT]
Patient 59	M	MA	LCA	0	CEP290	NM_025114.4	c.4723A>T(;)6152C>G
Patient 60	M	IA	RP	12	PRCD	NM_001077620.3	c.[2T>C];[2T>C]
Patient 61	M	IA	MD	Not specified	ABCA4	NM_000350.3	c.[6617T>A];[4634+1delG]
Patient 62	F	IA	STGD	18	BEST1	NM_001139443.2	c.[193C>G];[193=]
Patient 63	M	C	USH	Not specified	USH2A	NM_206933.4	c.949C>A(;)7595-2144A>G
Patient 64	F	IA	USH	Not specified	MYO7A	NM_000260.4	c.[6377delC];[6377delC]
Patient 65	M	IA	USH	8	MYO7A	NM_000260.4	c.6377delC(;)174dup
Patient 66	F	IA	Unclear: STGD or BEST	0	CNGA3	NM_001298.3	c.830G>A(;)1705C>T
Patient 67	F	IA	STGD	18	CERKL	NM_201548.5	c.[365T>G];[365T>G]
Patient 68	M	IA	RP	Not specified	KLHL7	NM_001031710.3	c.[433A>G];[433=]
Patient 69	M	IA	STGD	7	RS1	NM_000330.4	c.[302C>T]
Patient 70	F	IA	RP	20s	EYS	NM_001142800.2	c.[3443+1G>T];[3443+1G>T]
Patient 71	M	C	RP	Scholar	ABCA4	NM_000350.3	c.5603A>T(;)4469G>A(;)454C>T
Patient 72	F	MA	RP	Child	EYS	NM_001142800.2	c.[6794delC];[6794delC]
Patient 73	F	IA	RP	23	RHO	NM_000539.3	c.[632A>C];[632=]
Patient 74	F	IA	BEST	20	ABCA4	NM_000350.3	c.6320G>A(;)203C>T
Patient 75	M	C	STGD	Not specified	ABCA4	NM_000350.3	c.1804C>T(;)4539+2001G>A
F = female, M = male, C = Caucasian, MA = mixed ancestry, IA= indigenous African, I = Indian, C/CRD = cone or cone-rod dystrophy, RP = Retinitis pigmentosa, LCA = Leber Congenital Amaurosis, STGD = Stargardt disease, USH = Usher syndrome, RPA = retinitis punctata albescens, MD = macular degeneration, RS = retinoschisis, PD = pattern dystrophy, FF = fundus flavimaculatus, BEST = Best disease

## Sheet: Supplementary Table 5B
Supplementary Table 5B: Classification of causal variants and pathogenicity criteria based on the American College of Medical Genetics and Genomics (ACMG) guidelines
Chromosomal coordinates	Gene	Transcript	Exon	Coding	Protein	rsID	ACMG classification	ACMG evidence summary
chr1:94463529	ABCA4	NM_000350.3	48	c.6617T>A	p.(Leu2206His)	No rsID	Likely Pathogenic	LP missense variant (no rsID) in gene underlying arCD/CRD, arSTGD, arMD, arRP, AMD. PP3_Strong Aggregated computation predictiol tool score (0.982) supports a deleterious effect. PM2_Supporting Absent from Gnomad. PP2 Low rate of B (n=63) vs P missense variants (n=623). Not in Clinvar. 0 variant scope publications.
chr1:94466624	ABCA4	NM_000350.3	46	c.6320G>A	p.Arg2107His	rs62642564	Pathogenic	P suggested hypomorphic missense mutation (rs62642564) in gene underlying arCD/CRD, arSTGD, arMD, arRP, AMD. PM1 Non-truncating non-synonymous variant in exonic hotspot (15 P/LP variants in surrounding 58bp region without any missense B variants). PP2 Low rate of B (n=65) vs P missense variants (n=622). PM2_Supporting Low MAF in Gnomad (<0.3% gene recommendation). PM5 Different amino acid change …
chr1:94471037	ABCA4	NM_000350.3	44	c.6107A>G	p.(Tyr2036Cys)	rs878853398	Pathogenic	P missense mutation (rs878853398) in gene underlying arCD/CRD, arSTGD, arMD, arRP, AMD. PM1 Non-truncating non-synonymous variant in exonic hotspot (18 P/LP variants in surrounding 109bp region without any missense B variants). PP2 Low rate of B (n=65) vs P missense variants (n=622). PM2_Supporting Absent from Gnomad. PP3_Strong Aggregated computation predictiol tool score (0.994) supports a dele…
chr1:94471065	ABCA4	NM_000350.3	44	c.6079C>T	p.Leu2027Phe	rs61751408	Pathogenic	P missense mutation (rs61751408) in gene underlying arCD/CRD, arSTGD, arMD, arRP, AMD. PM1 Non-truncating non-synonymous variant in exonic hotspot (18 P/LP variants in surrounding 109bp region without any missense B variants). PP2 Low rate of B (n=65) vs P missense variants (n=622). PM2_Supporting Low MAF in Gnomad (<0.3% gene recommendation). PP3_Strong Aggregated computation predictiol tool sco…
chr1:94473807	ABCA4	NM_000350.3	42	c.5882G>A	p.Gly1961Glu	rs1800553	Pathogenic	P missense mutation (rs1800553) in gene underlying arCD/CRD, arSTGD, arMD, arRP, AMD. PM2_Supporting Low MAF in Gnomad (<0.3% gene recommendation). PM5 Different amino acid change as a known pathogenic variant (chr1:94473808:C>T). PP3 Aggregated computation predictiol tool score (0.733) supports a deleterious effect. PP2 Low rate of B (n=64) vs P missense variants (n=547). PP5 P/LP in Clinvar (20…
chr1:94476351	ABCA4	NM_000350.3	40	c.5714+5G>A	p.?	rs61751407	Pathogenic	P splice mutation (rs61751407) in gene underlying arCD/CRD, arSTGD, arMD, arRP, AMD. PM2_Supporting Low MAF in Gnomad (<0.3% gene recommendation). PP3_Moderate Variant overlaps with a splice region; SpliceAI score 0.31>0.1 and dbscSNV score 1>0.15. PP5 P/LP in Clinvar (2015-2023: 19P, 3LP; -2014: 2P, 2LP). PS3 Functional studies supportive of damaging effect (based on: PMID:29162642). PM3_VeryStr…
chr1:94476467	ABCA4	NM_000350.3	40	c.5603A>T	p.Asn1868Ile	rs1801466	Pathogenic	P hypomorphic missense mutation (rs1801466) in gene underlying arCD/CRD, arSTGD, arMD, arRP, AMD. PP2 Low rate of B (n=61) vs P missense variants (n=493). PS4_Moderate Prevalence of variant in affected individuals is significantly increased compared to controls. PM3_VeryStrong For recessive disorders, detected in trans with P/LP variant or in a homozygous state in an affected patient. PP1 Cosegre…
chr1:94476951	ABCA4	NM_000350.3	39	c.5461-10T>C	p.?	rs1800728	Pathogenic	P splice mutation (rs1800728) in gene underlying arCD/CRD, arSTGD, arMD, arRP, AMD. PM2_Supporting Low MAF in Gnomad (<0.3% gene recommendation). PS3 Functional studies supportive of damaging effect (based on: PMID:27775217). PP5 P/LP in Clinvar (2015-2023: 18P, 7LP; -2014: 5P). PS4_Moderate Prevalence of variant in affected individuals is significantly increased compared to controls. PM3_Strong …
chr1:94490508	ABCA4	NM_000350.3	31	c.4634+1delG	p.(?)	No rsID	Pathogenic	P splice mutation (no rsID) in gene underlying arCD/CRD, arSTGD, arMD, arRP, AMD. PVS1 Null variant; LOF known mechanism of disease in gene (O/E: 0.91); predicted to undergo NMD and in exon 31/50). PS4_Moderate Prevalence of variant in affected individuals is significantly increased compared to controls. PM2_Supporting Absent from Gnomad. PP5 P/LP in Clinvar (2015-2023: 1P, 1LP; -2014: 0P, 0LP). …
chr1:94493000	ABCA4	NM_000350.3	Intron 30	c.4539+2001G>A	p.=[,Arg1514Leufs*36]	rs1457937638	Pathogenic	P DIV (rs1457937638) in gene underlying arCD/CRD, arSTGD, arMD, arRP, AMD. PM2_Supporting Low MAF in Gnomad (<0.3% gene recommendation). PS3 Functional studies supportive of damaging effect (based on: PMID:29526278). PS4_Moderate Prevalence of variant in affected individuals is significantly increased compared to controls. PM3_Strong For recessive disorders, detected in trans with P/LP variant or…
chr1:94495071	ABCA4	NM_000350.3	30	c.4469G>A	p.Cys1490Tyr	rs61751402	Pathogenic	P missense mutation (rs61751402) in gene underlying arCD/CRD, arSTGD, arMD, arRP, AMD. PP3_Strong Aggregated computation predictiol tool score (0.986) supports a deleterious effect. PS4_Moderate Prevalence of variant in affected individuals is significantly increased compared to controls. PM2_Supporting Low MAF in Gnomad (<0.3% gene recommendation). PM5 Different amino acid change as a known path…
chr1:94512499	ABCA4	NM_000350.3	19	c.2894A>G	p.Asn965Ser	rs201471607	Pathogenic	P missense mutation (rs201471607) in gene underlying arCD/CRD, arSTGD, arMD, arRP, AMD. PM1 Non-truncating non-synonymous variant in exonic hotspot (19 P/LP variants in surrounding 90bp region without any missense B variants). PP2 Low rate of B (n=65) vs P missense variants (n=622). PM2_Supporting Low MAF in Gnomad (<0.3% gene recommendation). PM5 Different amino acid change as a known pathogenic…
chr1:94526212	ABCA4	NM_000350.3	14	c.2041C>T	p.(Arg681*)	rs61749423	Pathogenic	P nonsense mutation (rs61749423) in gene underlying arCD/CRD, arSTGD, arMD, arRP, AMD. PVS1 Null variant; LOF known mechanism of disease in gene (O/E: 0.91); predicted to undergo NMD and in exon 14/50). PM2_Supporting Low MAF in Gnomad (<0.3% gene recommendation). PP5 P/LP in Clinvar (2015-2023: 9P, 2LP; -2014: 2P, 0LP). PS4_Moderate Prevalence of variant in affected individuals is significantly …
chr1:94528266	ABCA4	NM_000350.3	13	c.1804C>T	p.Arg602Trp	rs61749409	Pathogenic	P missense mutation (rs61749409) in gene underlying arCD/CRD, arSTGD, arMD, arRP, AMD. PS4_Moderate Prevalence of variant in affected individuals is significantly increased compared to controls. PM1 Non-truncating non-synonymous variant in exonic hotspot (16 P/LP variants in surrounding 90bp region without any missense B variants). PP2 Low rate of B (n=64) vs P missense variants (n=624). PM2_Supp…
chr1:94543269	ABCA4	NM_000350.3	11	c.1531C>T	p.(Arg511Cys)	rs752786160	Pathogenic	P missense mutation (rs752786160) in gene underlying arCD/CRD, arSTGD, arMD, arRP, AMD. PM1 Non-truncating non-synonymous variant in exonic hotspot (6 P/LP variants in surrounding 94bp region without any missense B variants). PP2 Low rate of B (n=64) vs P missense variants (n=624). PM2_Supporting Low MAF in Gnomad (<0.3% gene recommendation). PM5_Supporting Different amino acid change as a known …
chr1:94546090	ABCA4	NM_000350.3	8	c.1043T>G	p.(Phe348Cys)	No rsID	Likely Pathogenic	LP missense mutation (no rsID) in gene underlying arCD/CRD, arSTGD, arMD, arRP, AMD. PM2_Supporting Absent from Gnomad. PM1_Supporting Non-truncating non-synonymous variant in exonic hotspot (8 P/LP variants in surrounding 101bp region without any missense B variants). PP2 Low rate of B (n=65) vs P missense variants (n=622). PP3_Moderate Aggregated computation predictiol tool score (0.868) suppor…
chr1:94548906	ABCA4	NM_000350.3	7	c.858+2T>C	p.(?)	No rsID	Likely Pathogenic	LP splice mutation (no rsID) in gene underlying arCD/CRD, arSTGD, arMD, arRP, AMD. PVS1_Strong Null variant; LOF known mechanism of disease in gene (O/E: 0.91); altered region critical to protein function (3 pathogenic non-nonsense variants in skipped exon). PM2_Supporting Absent from Gnomad. PM3 Detected in trans with P mutation in affected patient. Not in Clinvar. 0 variant scope publications.
chr1:94564350	ABCA4	NM_000350.3	6	c.768G>T	p.Val256Val	rs62645944	Pathogenic	P splice mutation (rs62645944) in gene underlying arCD/CRD, arSTGD, arMD, arRP, AMD. PS4_Moderate Prevalence of variant in affected individuals is significantly increased compared to control. PM2_Supporting Low MAF in Gnomad (<0.3% gene recommendation). PP3_Moderate Variant overlaps with a splice region; SpliceAI score 0.71>0.1 and dbscSNV score 1>0.15. PP5 P/LP in Clinvar (2015-2023: 11P, 4LP; -…
chr1:94568687	ABCA4	NM_000350.3	5	c.454C>T	p.(Arg152*)	rs62646861	Pathogenic	P nonsense mutation (rs62646861) in gene underlying arCD/CRD, arSTGD, arMD, arRP, AMD. PVS1 Null variant; LOF known mechanism of disease in gene (O/E: 0.91); predicted to undergo NMD and in exon 5/50). PS4_Moderate Prevalence of variant in affected individuals is significantly increased compared to controls. PM2_Supporting Low MAF in Gnomad (<0.3% gene recommendation). PP5 P/LP in Clinvar (2015-2…
chr1:94577093	ABCA4	NM_000350.3	3	c.203C>T	p.(Pro68Leu)	rs62654397	Pathogenic	P missense variant (rs62654397) in gene underlying arCD/CRD, arSTGD, arMD, arRP, AMD. PM1 Non-truncating non-synonymous variant in exonic hotspot (18 P/LP variants in surrounding 69bp region without any missense B variants). PP2 Low rate of B (n=65) vs P missense variants (n=621). PM2_Supporting Low MAF in Gnomad (<0.3% gene recommendation). PM5 Different amino acid change as a known pathogenic v…
chr5:89925120	ADGRV1	NM_032119.4	9	c.1603C>T	p.(Arg535*)	rs746004086	Pathogenic	P nonsense mutation (rs746004086) in gene underlying arUSH. PVS1 Null variant; LOF known mechanism of disease in gene (O/E: #); predicted to undergo NMD and in exon 9/90). PM2_Supporting Absent from Gnomad. PP5 P/LP in Clinvar (2015-2023: 1P, 0LP; -2014: 0P, 0LP). 0 variant scope publications.
chr5:89969877	ADGRV1	NM_032119.4	23	c.4937_4938insCA	p.(Val1649Metfs*16)	No rsID	Pathogenic	P frameshift insertion (no rsID) in gene underlying arUSH. PVS1 Null variant; LOF known mechanism of disease in gene; predicted to undergo NMD and in exon 23/90. PM2_Supporting Absent from Gnomad. PP1 Cosegregation with disease in multiple affected family members in a gene definitively known to cause the disease. PM3_Suppirting For recessive disorders, detected in trans with P/LP variant or in a …
chr5:90041526	ADGRV1	NM_032119.4	52	c.10888G>T	p.(Gly3630*)	No rsID	Pathogenic	P frameshift deletion (no rsID) in gene underlying adCD/CRD, adLCA, arLCA, adRP. PVS1 Null variant; LOF known mechanism of disease in gene (O/E: 0.6); predicted to undergo NMD and in exon 52/90). PM2_Supporting Absent from Gnomad. PM3_Supporting For recessive disorders, detected in trans with P/LP variant or in a homozygous state in an affected patient. Not in Clinvar. 0 variant scope publication…
chr17:6329101	AIPL1	NM_014336.5	6	c.834G>A	p.Trp278*	rs62637014	Pathogenic	P nonsense mutation (rs62637014) in gene underlying adCD/CRD, arLCA. PVS1_Strong Null variant; LOF known mechanism of disease in gene (O/E: 1.069); trunacted region critical to protein function (12 pathogenic variants in non-NMD region); variant removed >10% of transcript. PM2_Supporting Low MAF in Gnomad (<0.061% gene recommendation). PP5 P/LP in Clinvar (2015-2023: 17P, 0LP; -2014: 3P, 0LP) and…
chr11:61723315	BEST1	NM_001139443.2	3	c.193C>G	p.(Arg65Gly)	No rsID	Likely Pathogenic	LP missense variant (no rsID) in gene underlying arBEST, adMD, adRP, arRP. PM1 Non-truncating non-synonymous variant in exonic hotspot (18 P/LP variants in surrounding 127bp region without any missense B variants). PP2 Low rate of B (n=21) vs P missense variants (n=230). PM2_Supporting Absent from Gnomad. PP3_Strong Aggregated computation predictiol tool score (0.983) supports a deleterious effec…
chr12:88457876	CEP290	NM_025114.4	45	c.6152C>G	p.(Ser2051*)	No rsID	Pathogenic	P nonsense variant (no rsID) in gene underlying arBBS, arLCA. PVS1 Null variant; LOF known mechanism of disease in gene (O/E: 0.985); predicted to undergo NMD and in exon 44/53). PM2_Supporting Absent from Gnomad. PM3_Supporting For recessive disorders, detected in trans with P/LP variant or in a homozygous state in an affected patient. Not in Clinvar. 0 variant scope publications.
chr12:88477713	CEP290	NM_025114.4	36	c.4723A>T	p.Lys1575*	rs137852834	Pathogenic	P nonsense mutation (rs137852834) in gene underlying arBBS, arLCA. PVS1 Null variant; LOF known mechanism of disease in gene (O/E: 0.985); predicted to undergo NMD and in exon 35/53). PS4_Moderate Prevalence of variant in affected individuals is significantly increased compared to controls. PM2_Supporting Low MAF in Gnomad (<0.164% gene recommendation). PP1 Cosegregation with disease in multiple …
chr2:182468680	CERKL	NM_201548.5	2	c.365T>G	p.(Leu122Arg)	rs558913945	Likely Pathogenic	LP missense mutation (rs558913945) in gene underlying arCD/CRD, arRP. PM2_Supporting Low MAF in Gnomad (<0.122% gene recommendation). PS4_Moderate Prevalence of variant in affected individuals is significantly increased compared to controls (based on PMID: 27898983, unpublished data and Franklin community submission). PP1 Cosegregation with disease in multiple affected family members in a gene de…
chr2:99012463	CNGA3	NM_001298.3	8	c.830G>A	p.Arg277His	rs778114016	Pathogenic	P missense variant (rs778114016) in gene underlying arCD/CRD. PM1 Non-truncating non-synonymous variant in exonic hotspot (22 P/LP variants in surrounding 209bp region without any missense B variants). PP2 Low rate of B (n=26) vs P missense variants (n=129). PM2_Supporting Low MAF in Gnomad (<0.27% gene recommendation). PM5 Different amino acid change as a known pathogenic variant (chr2:99012462:…
chr2:99013338	CNGA3	NM_001298.3	8	c.1705C>T	p.(Arg569Cys)	rs757167624	Likely Pathogenic	LP missense variant (rs757167624) in gene underlying arCD/CRD. PM1 Non-truncating non-synonymous variant in exonic hotspot (24 P/LP variants in surrounding 234bp region without any missense B variants). PP2 Low rate of B (n=26) vs P missense variants (n=129). PM2_Supporting Low MAF in Gnomad (<0.27% gene recommendation). PM5 Different amino acid change as a known pathogenic variant (chr2:99013339…
chr1:197297897	CRB1	NM_201253.3	2	c.416G>T	p.(Gly139Val)	No rsID	Likely Pathogenic	LP missense variant (no rsID) in gene underlying arLCA, arRP, ad other retinopathy. PM2_Supporting Absent from Gnomad. PP3_Moderate Aggregated computation predictiol tool score (0.84) supports a deleterious effect. PP2 Low rate of B (n=34) vs P missense variants (n=185). PM3 Detected in trans with P/LP mutation in affected patient. PP1 Cosegregation with disease in multiple affected family member…
chr1:197396689	CRB1	NM_201253.3	7	c.2234C>T	p.(Thr745Met)	rs28939720	Pathogenic	P missense variant (rs28939720) in gene underlying arLCA, arRP. PS4_Moderate Prevalence of variant in affected individuals is significantly increased compared to controls. PM1 Non-truncating non-synonymous variant in exonic hotspot (20 P/LP variants in surrounding 177bp region without any missense B variants) PP2 Low rate of B (n=34) vs P missense variants (n=185). PM2_Supporting Low MAF in Gnoma…
chr1:197396856	CRB1	NM_201253.3	7	c.2401A>T	p.(Lys801*)	rs137853137	Pathogenic	P nonsense mutation (rs137853137) in gene underlying arLCA, arRP. PVS1 Null variant; LOF known mechanism of disease in gene (O/E: 0.829); predicted to undergo NMD and in exon 7/12). PM2_Supporting Low MAF in Gnomad (<0.28% gene recommendation). PP5 Pathogenic in Clinvar (2015-2023: 10P; -2014: 2P). PP1 Cosegregation with disease in multiple affected family members in a gene definitively known to …
chr1:197396961	CRB1	NM_201253.3	7	c.2506C>A	p.(Pro836Thr)	rs116471343	Pathogenic	P missense mutation (rs116471343) in gene underlying arLCA, arRP. PM1 Non-truncating non-synonymous variant in exonic hotspot (15 P/LP variants in surrounding 101bp region without any missense B variants). PP2 Low rate of B (n=38) vs P missense variants (n=213). PM2_Supporting Low MAF in Gnomad (<0.28% gene recommendation). PP3 Aggregated computation predictiol tool score (0.714) supports a delet…
chr19:48343136	CRX	NM_000554.6	4	c.816delC	p.(Thr273Argfs*98)	No rsID	Likely Pathogenic	LP frameshift deletion (no rsID) in gene underlying adCD/CRD, adLCA, arLCA, adRP. PVS1_Strong Null variant; LOF known mechanism of disease in gene (O/E: 0.6); truncated region critical to protein function. PM2_Supporting Absent from Gnomad. PP1 Cosegregation with disease in multiple affected family members in a gene definitively known to cause the disease. PP5 P/LP in Clinvar (2015-2023: 1P, 0LP;…
chr6:64709007	EYS	NM_001142800.2	34	c.6794delC	p.(Pro2265Glnfs*46)	rs758109813	Pathogenic	P frameshift deletion (rs758109813) in gene underlying arRP. PVS1 Null variant; LOF known mechanism of disease in gene (O/E: 0.834); predicted to undergo NMD and in exon 31/40). PM2_Supporting Low MAF in Gnomad (<0.291% gene recommendation). PP5 P/LP in Clinvar (2015-2023: 9P, 0LP; -2014: 0P, 0LP). PS4_Moderate Prevalence of variant in affected individuals is significantly increased compared to c…
chr6:64791777	EYS	NM_001142800.2	32	c.6544_6547del	p.(Asn2182Valfs*2)	rs1488052513	Pathogenic	P frameshift deletion (rs1488052513) in gene underlying arRP. PVS1 Null variant; LOF known mechanism of disease in gene (O/E: 0.834); predicted to undergo NMD and in exon 29/40). PM2_Supporting Absent from Gnomad. PP5 P/LP in Clinvar (2015-2023: 2P, 0LP; -2014: 0P, 0LP). PM3_Supporting For recessive disorders, detected in trans with P/LP variant or in a homozygous state in an affected patient. 0 …
chr6:65523270	EYS	NM_001142800.2	22	c.3443+1G>T	p.(?)	rs373441420	Pathogenic	P splice variant (rs373441420) in gene underlying arRP. PVS1 Null variant; LOF known mechanism of disease in gene (O/E: 0.834); disrupts reading frame; predicted to undergo NMD and in exon 19/40; altered region critical to protein function). PM2_Supporting Low MAF in Gnomad (<0.291% gene recommendation). PP5 P/LP in Clinvar (2015-2023: 7P, 2LP; -2014: 0P, 0LP). PS4_Moderate Prevalence of variant …
chr17:7907173	GUCY2D	NM_000180.4	3	c.725T>A	p.(Val242Glu)	No rsID	Likely Pathogenic	LP missense variant (no rsID) in gene underlying adCD/CRD, arLCA. PM2_Supporting Absent from Gnomad. PP3_Strong MetaRNN computation prediction tool score (0.977) supports a deleterious effect. PP2 Low rate of B (n=24) vs P missense variants (n=78). Not in Clinvar. 0 variant scope publications.
chr17:7917246	GUCY2D	NM_000180.4	12	c.2312T>A	p.(Val771Glu)	No rsID	Likely Pathogenic	LP missense variant (no rsID) in gene underlying adCD/CRD, arLCA. PM2_Supporting Absent from Gnomad. PM3_Supporting For recessive disorders, detected in trans with P/LP variant or in a homozygous state in an affected patient. PP3_Moderate MetaRNN computation prediction tool score (0.849) supports a deleterious effect. PM1 UniProt protein GUC2D_HUMAN domain 'Protein kinase' has 157 missense/in-fra…
chr17:7919141	GUCY2D	NM_000180.4	16	c.3025A>C	p.Met1009Leu	rs61750188	Pathogenic	P missense mutation (rs61750188) in gene underlying adCD/CRD, arLCA. PM5 Different amino acid change as a known pathogenic variant (chr17:7919142:T>A). PS1_Supporting Same amino acid change as a known pathogenic variant (chr17:7919141:A>T) (lower certainty Clinvar entry). PM2_Supporting Low MAF in Gnomad (<0.05% gene recommendation). PP3_Strong MetaRNN computation prediction tool score (0.975) su…
chr17:7919272	GUCY2D	NM_000180.4	17	c.3071C>T	p.(Thr1024Ile)	No rsID	Likely Pathogenic	LP missense variant (no rsID) in gene underlying adCD/CRD, arLCA. PM2_Supporting Absent from Gnomad. PP3_Strong MetaRNN computation prediction tool score (0.973) supports a deleterious effect. PP2 Low rate of B (n=24) vs P missense variants (n=78). Not in Clinvar. 0 variant scope publications.
chr7:128038574	IMPDH1	NM_000883.4	10	c.968A>G	p.(Lys323Arg)	No rsID	Likely Pathogenic	LP missense variant (adLCA, adRP) in a gene underlying adLCA, adRP. PM2_Supporting Absent from Gnomad. PM5 Different amino acid change as a known pathogenic variant (chr7:128038575:T>C). PM1 Non-truncating non-synonymous variant in exonic hotspot (11 P/LP variants in surrounding 200bp region without any missense B variants). PP3_Moderate Aggregated computation predictiol tool score (0.848) suppor…
chr7:128038667	IMPDH1	NM_000883.4	10	c.875G>T	p.(Gly292Val)	No rsID	Likely Pathogenic	LP splice variant (no rsID) in gene underlying adLCA, adRP. PM2_Supporting Absent from Gnomad. PP3_Strong MetaRNN computation prediction tool score (0.996) supports a deleterious effect. PM1 In a hotspot region, there are 2 aminoacids with missense pathogenic changes in the window of +-8 aminoacids around while only 0 benign, 4 uncertain in NM_206933.4 Not in Clinvar. 0 variant scope publications.
chr7:128040174	IMPDH1	NM_000883.4	9	c.849T>G	p.Asn283Lys	rs121912554	Pathogenic	P missense variant (rs121912554) in gene underlying adLCA, adRP. PS1 Same amino acid change as a known pathogenic variant (chr7:128040174:A>T). PM2_Supporting Absent from Gnomad. PP5 P/LP in Clinvar (2015-2023: 0P, 0LP; -2014: 1P, 0LP). PS3 Functional studies supportive of damaging effect (based on: PMID:7638494, 32254022, 26558346). 4 variant scope publications.
chr7:23164782	KLHL7	NM_001031710.3	4	c.433A>G	p.(Asn145Asp)	rs1182983579	Likely Pathogenic	LP missense variant (rs1182983579) in gene underlying adRP. PM2_Supporting Absent from Gnomad. PM5 Different amino acid change as a known pathogenic variant (chr7:23164782:A>T). PP3_Moderate Aggregated computation predictiol tool score (0.853) supports a deleterious effect. PP2 Low rate of B (n=1) vs P missense variants (n=13). PP5 P/LP in Clinvar (2015-2023: 1P, 3LP, 1VUS; -2014: 0P, 0LP). PS4_M…
chr11:76858884	MYO7A	NM_000260.4	4	c.174dup	p.(Met59Tyrfs*81)	No rsID	Pathogenic	P frameshift insertion (no rsID) in gene underlying arUSH. PVS1 Null variant; LOF known mechanism of disease in gene (O/E: 0.848); predicted to undergo NMD and in exon 3/48). PM2_Supporting Absent from Gnomad. PM3_Supporting For recessive disorders, detected in trans with P/LP variant or in a homozygous state in an affected patient. Not in Clinvar. 0 variant scope publications.
chr11:76866991	MYO7A	NM_000260.4	5	c.324C>A	p.(Tyr108*)	No rsID	Pathogenic	P nonsense mutation (no rsID) in gene underlying arUSH. PVS1 Null variant; LOF known mechanism of disease in gene (O/E: 0.848); predicted to undergo NMD and in exon 4/48). PM2_Supporting Absent from Gnomad. PP5 P/LP in Clinvar (2015-2023: 1P, 1LP; -2014: 0P, 0LP). PM3 For recessive disorders, detected in trans with P/LP variant or in a homozygous state in an affected patient. 3 variant scope publ…
chr11:76924016	MYO7A	NM_000260.4	47	c.6377delC	p.(Pro2126Leufs*5)	No rsID	Pathogenic	P frameshift deletion (no rsID) in gene underlying arUSH. PVS1 Null variant; LOF known mechanism of disease in gene (O/E: 0.848); predicted to undergo NMD and in exon 46/48). PM2_Supporting Absent from Gnomad. PP5 P/LP in Clinvar (2015-2023: 3P, 0LP; -2014: 0P, 0LP). PS4_Moderate Prevalence of variant in affected individuals is significantly increased compared to controls. PM3 For recessive disor…
chr15:72103870	NR2E3	NM_016346.4	2	c.166G>A	p.Gly56Arg	rs121912631	Pathogenic	P missense mutation (rs121912631) in gene underlying adRP, arRP. PS1 Same amino acid change as a known pathogenic variant (chr15:72103870:G>C). PM2_Supporting Absent from Gnomad. PM1_Supporting Non-truncating non-synonymous variant in exonic hotspot (7 P/LP variants in surrounding 115bp region without any missense B variants). PP5 P/LP in Clinvar (2015-2023: 8P, 0LP; -2014: 1P, 1LP) and UniProt. …
chr2:29293666	PCARE	NM_001029883.3	1	c.3461delG	p.(Gly1154Alafs*18)	No rsID	Pathogenic	P frameshift deletion (no rsID) in gene underlying arRP. PVS1 Null variant; LOF known mechanism of disease in gene; predicted to undergo NMD and in exon 1/2). PM2_Supporting Absent from Gnomad. PM3_Strength For recessive disorders, detected in trans with P/LP variant or in a homozygous state in an affected patient. Not in Clinvar. 0 variant scope publictions.
chr5:149245817	PDE6A	NM_001142763.2	20	c.2275-1G>A	p.(?)	rs1428612396	Likely Pathogenic	LP splice mutation (rs1428612396) in gene underlying arRP. PVS1_Strong Null variant; LOF known mechanism of disease in gene (O/E: 1.12); altered region critical to protein function (1 pathogenic non-nonsense variants in skipped exon). PM2_Supporting Low MAF in Gnomad (<0.105% gene recommendation). PP5 P/LP in Clinvar (2015-2023: 1P, 0LP, 1VUS; -2014: 0P, 0LP). PM3 For recessive disorders, detecte…
chr5:149323933	PDE6A	NM_001142763.2	1	c.304C>A	p.(Arg102Ser)	rs141252097	Pathogenic	P missense mutation (rs141252097) in gene underlying arRP. PM2_Supporting Low MAF in Gnomad (<0.105% gene recommendation). PM5 Different amino acid change as a known pathogenic variant (chr5:149323933:G>A, chr5:149323932:C>T). PP5 P/LP in Clinvar (2015-2023: 4P, 6LP, 1VUS; -2014: 1P, 3LP) and UniProt. PM3_Strong Detected in trans with P/LP mutation in affected patient. PS4_Moderate Prevalence of …
chr4:656915	PDE6B	NM_000283.4	15	c.1860delC	p.(His620Glnfs*23)	rs769671323	Pathogenic	P frameshift deletion (rs769671323) in gene underlying arRP. PVS1 Null variant; LOF known mechanism of disease in gene (O/E: 1.187); predicted to undergo NMD and in exon 15/22). PM2_Supporting Low MAF in Gnomad (<0.06% gene recommendation). PP5 P/LP in Clinvar (2015-2023: 4P, 0LP; -2014: 0P, 0LP). PS4_Moderate Prevalence of variant in affected individuals is significantly increased compared to co…
chr4:656935	PDE6B	NM_000283.4	15	c.1879C>G	p.(Arg627Gly)	rs371911345	Likely Pathogenic	LP missense variant (rs371911345) in gene underlying arRP. PM1_Supporting UniProt protein PDE6B_HUMAN domain 'PDEase' has 201 missense/in-frame variants (53 pathogenic variants, 146 uncertain variants and 2 benign variants), which qualifies as supporting pathogenic. PM2_Supporting Low MAF in Gnomad (<0.06% gene recommendation). PP3_Moderate MetaRNN computation prediction tool score (0.937) suppor…
chr10:95422334	PDE6C	NM_006204.4	20	c.2304_2305delAA	p.(Asp770*)	rs1236291370	Pathogenic	P nonsense variant (rs1236291370) in gene underlying arCD/CRD. PVS1 Null variant; LOF known mechanism of disease in gene (O/E: 0.866); predicted to undergo NMD and in exon 20/22). PM2_Supporting Low MAF in Gnomad (<0.05% gene recommendation). PP5 P/LP in Clinvar (2015-2023: 1P, 1LP; -2014: 0P, 0LP). PM3_Supporting For recessive disorders, detected in trans with P/LP variant or in a homozygous sta…
chr17:74536225	PRCD	NM_001077620.3	1	c.2T>C	p.(Met1?)	rs527236092	Likely Pathogenic	LP start loss mutation (rs527236092) in gene underlying arRP. PM2_Supporting Low MAF in Gnomad (<0.05% gene recommendation). PVS1_Moderate Null variant; LOF known mechanism of disease in gene (O/E: 1.583); 1 P variant upstream of closest potential in-frame start codon. PP5 P/LP in Clinvar (2015-2023: 1P, 0LP, 1VUS; -2014:1P, 0LP). PS4_Moderate Prevalence of variant in affected individuals is sign…
chr19:54627173	PRPF31	NM_015629.4	7	c.573C>A	p.(Cys191*)	rs764232082	Pathogenic	P nonsense mutation (rs764232082) in gene underlying adRP. PVS1 Null variant; LOF known mechanism of disease in gene (O/E: 0.302); predicted to undergo NMD and in exon 6/13). PM2_Supporting Absent from Gnomad. PP5 P/LP in Clinvar (2015-2023: 1P, 1LP; -2014: 0P, 0LP). PP1 Cosegregation with disease in multiple affected family members in a gene definitively known to cause the disease. 0 variant sco…
chr19:54631562	PRPF31	NM_015629.4	10	c.1060C>T	p.(Arg354*)	rs868538598	Pathogenic	P nonsense mutation (rs868538598) in gene underlying adRP. PVS1 Null variant; LOF known mechanism of disease in gene (O/E: 0.302); predicted to undergo NMD and in exon 9/13). PM2_Supporting Absent from Gnomad. PP5 P/LP in Clinvar (2015-2023: 1P, 1LP; -2014: 0P, 1LP) and UniProt. 6 variant scope publications.
chr6:42689663	PRPH2	NM_000322.5	1	c.410G>A	p.(Gly137Asp)	rs527236097	Likely Pathogenic	LP missense mutation (rs527236097) in gene underlying adCD/CRD, arLCA, adMD, adRP, arRPA, adRPA. PM1 Non-truncating non-synonymous variant in exonic hotspot (11 P/LP variants in surrounding 55bp region without any missense B variants). PP2 Low rate of B (n=22) vs P missense variants (n=125). PM2_Supporting Absent from Gnomad. PP3 Aggregated computation predictiol tool score (0.703) supports a del…
chr14:68193850	RDH12	NM_152443.3	7	c.601T>C	p.Cys201Arg	No rsID	Pathogenic	P missense mutation (no rsID) in gene underlying arLCA, adRP. PS3 Functional studies supportive of damaging effect (based on: PMID:17512964). PM1 Non-truncating non-synonymous variant in exonic hotspot (9 P/LP variants in surrounding 129bp region without any missense B variants). PP2 Low rate of B (n=13) vs P missense variants (n=55). PM2_Supporting Absent from Gnomad. PP3 Aggregated computation …
chr3:129247620	RHO	NM_000539.3	1	c.44A>G	p.Asn15Ser	rs104893786	Pathogenic	P missense mutation (rs104893786) in gene underlying adCSNB, adRP, arRP, arRPA, adRPA. PM1 Non-truncating non-synonymous variant in exonic hotspot (22 P/LP variants in surrounding 151bp region without any missense B variants). PP2 Low rate of B (n=8) vs P missense variants (n=144). PM2_Supporting Absent from Gnomad. PM5 Different amino acid change as a known pathogenic variant (chr3:129247621:T>A…
chr3:129247839	RHO	NM_000539.3	1	c.263T>C	p.(Leu88Pro)	rs1057521112	Likely Pathogenic	LP missense mutation (rs1057521112) in gene underlying adCSNB, adRP, arRP, arRPA, adRPA. PM1 Non-truncating non-synonymous variant in exonic hotspot (33 P/LP variants in surrounding 210bp region without any missense B variants). PP1_Moderate Cosegregation with disease in multiple affected family members in a gene definitively known to cause the disease. PP2 Low rate of B (n=8) vs P missense varia…
chr3:129247842	RHO	NM_000539.3	1	c.266G>A	p.Gly89Asp	rs104893772	Pathogenic	P missense mutation (rs104893772) in gene underlying adCSNB, adRP, arRP, arRPA, adRPA. PS4_Moderate Prevalence of variant in affected individuals is significantly increased compared to controls. PS3 Functional studies supportive of damaging effect (based on: PMID:1924344; 12660238; 21352497). PM1 Non-truncating non-synonymous variant in exonic hotspot (33 P/LP variants in surrounding 210bp region…
chr3:129251104	RHO	NM_000539.3	3	c.541G>A	p.Glu181Lys	rs775557680	Pathogenic	P missense mutation (rs775557680) in gene underlying adCSNB, adRP, arRP, arRPA, adRPA. PM1 Non-truncating non-synonymous variant in exonic hotspot (37 P/LP variants in surrounding 157bp region without any missense B variants). PS4_Moderate Prevalence of variant in affected individuals is significantly increased compared to controls. PP2 Low rate of B (n=8) vs P missense variants (n=138). PM2_Supp…
chr3:129251195	RHO	NM_000539.3	3	c.632A>C	p.(His211Pro)	rs28933993	Likely Pathogenic	LP missense variant (rs28933993) in gene underlying adCSNB, adRP, arRP, arRPA, adRPA. PM1 Non-truncating non-synonymous variant in exonic hotspot (40 P/LP variants in surrounding 157bp region without any missense B variants). PP2 Low rate of B (n=8) vs P missense variants (n=148). PM2_Supporting Absent from Gnomad. PM5 Different amino acid change as a known pathogenic variant (chr3:129251195:A>G)…
chr3:129252546	RHO	NM_000539.3	5	c.1032G>T	p.(Gln344His)	No rsID	Likely Pathogenic	LP missense mutation (no rsID) in gene underlying adCSNB, adRP, arRP, arRPA, adRPA. PM1 Non-truncating non-synonymous variant in exonic hotspot (14 P/LP variants in surrounding 29bp region without any missense B variants). PP2 Low rate of B (n=8) vs P missense variants (n=136). PM2_Supporting Absent from Gnomad. PS1_Supporting Same amino acid change as a known pathogenic variant (chr3:129252546:G…
chrX:46696543	RP2	NM_006915.3	1	c.14_16delTCT	p.Phe5del	rs1556313414	Pathogenic	P nonframeshift deletion (rs1556313414) in gene underlying xlRP. PM2_Supporting Absent from Gnomad. PM4 Protein length changes resulting from in-frame deletions in a non-repeat region. PP5 P/LP in Clinvar (2015-2023: 2P, 1LP, 1VUS; -2014: 0P, 0LP). PS3 Functional studies supportive of damaging effect (based on: PMID:28209709). 3 variant scope publications.
chr14:21796622	RPGRIP1	NM_020366.4	18	c.2935C>T	p.(Gln979*)	rs1371805993	Pathogenic	P nonsense mutation (rs1371805993) in gene underlying arCD/CRD, arLCA. PVS1 Null variant; LOF known mechanism of disease in gene (O/E: 0.876); predicted to undergo NMD and in exon 18/24). PM2_Supporting Absent from Gnomad. PP5 P/LP in Clinvar (2015-2023: 2P, 0LP; -2014: 0P, 0LP). PM3_Strength For recessive disorders, detected in trans with P/LP variant or in a homozygous state in an affected pati…
chrX:18660162	RS1	NM_000330.4	6	c.637C>T	p.Arg213Trp	rs281865365	Pathogenic	P missense mutation (rs281865365) in gene underlying xlRS. PM1 Non-truncating non-synonymous variant in exonic hotspot (37 P/LP variants in surrounding 118bp region without any missense B variants). PP2 Low rate of B (n=12) vs P missense variants (n=106). PM2_Supporting Absent from Gnomad. PM5 Different amino acid change as a known pathogenic variant (chrX:18660161:C>A). PP3_Strong Aggregated com…
chrX:18660183	RS1	NM_000330.4	6	c.616T>G	p.(Trp206Gly)	No rsID	Pathogenic	P missense mutation (no rsID) in gene underlying xlRS. PM1 Non-truncating non-synonymous variant in exonic hotspot (36 P/LP variants in surrounding 118bp region without any missense B variants) PP2 Low rate of B (n=12) vs P missense variants (n=103). PM2_Supporting Absent from Gnomad. PP3_Strong Aggregated computation predictiol tool score (0.991) supports a deleterious effect. PM5_Supporting Dif…
chrX:18665335	RS1	NM_000330.4	4	c.302C>T	p.(Ala101Val)	No rsID	Likely Pathogenic	LP missense mutation (no rsID) in gene underlying xlRS. PM1 Non-truncating non-synonymous variant in exonic hotspot (12 P/LP variants in surrounding 31bp region without any missense B variants). PP2 Low rate of B (n=11) vs P missense variants (n=120). PM2_Supporting Absent from Gnomad. PP3_Strong Aggregated computation predictiol tool score (0.992) supports a deleterious effect. PP5 P/LP in Clinv…
chrX:18665423	RS1	NM_000330.4	4	c.214G>A	p.Glu72Lys	rs104894928	Pathogenic	P missense mutation (rs104894928) in gene underlying xlRS. PM2_Supporting Low MAF in Gnomad (<0.05% gene recommendation). BS2_Supporting Variant observed in homozygous state in Gnomad (n=1; gene recommendation Strong=2, Supporting=1). PM1 Non-truncating non-synonymous variant in exonic hotspot (17 P/LP variants in surrounding 80bp region without any missense B variants). PP2 Low rate of B (n=1) v…
chr14:88899496	SPATA7	NM_018418.5	10	c.1102_1103delCT	p.(Leu368Glufs*4)	rs777069665	Pathogenic	P nonsense mutation (rs777069665) in gene underlying arLCA, arRP. PVS1 Null variant; LOF known mechanism of disease in gene (O/E: 1.149); predicted to undergo NMD and in exon 10/12). PM2_Supporting Low MAF in Gnomad (<0.07% gene recommendation). PP1 Cosegregation with disease in multiple affected family members in a gene definitively known to cause the disease. PP5 P/LP in Clinvar (2015-2023: 3P,…
chr1:215847878	USH2A	NM_206933.4	63	c.13374delA	p.(Glu4458Aspfs*3)	rs727503715	Pathogenic	P frameshift deletion (rs727503715) in gene underlying arUSH, arRP. PVS1 Null variant; LOF known mechanism of disease in gene (O/E: 0.857); predicted to undergo NMD and in exon 62/71). PM2_Supporting Low MAF in Gnomad (<0.251% gene recommendation). PP5 P in Clinvar (2015-2023: 4P; -2014: 1P) and UniProt. PP1 Cosegregation with disease in multiple affected family members in a gene definitively kno…
chr1:215848834	USH2A	NM_206933.4	63	c.12419G>C	p.(Cys4140Ser)	rs1064797131	Likely Pathogenic	LP missense variant (rs1064797131) in gene underlying arUSH, arRP. PM2_Supporting Low MAF in Gnomad (<0.251% gene recommendation). PM5 Different amino acid change as a known pathogenic variant (chr1:215848835:A>C). PM3 Detected in trans with P/LP mutation in affected patient. PP1 Cosegregation with disease in multiple affected family members in a gene definitively known to cause the disease. Not …
chr1:216064540	USH2A	NM_206933.4	Intron 40	c.7595-2144A>G	p.Lys2532Thrfs*56	rs786200928	Pathogenic	P DIV (rs786200928) in gene underlying arUSH, arRP. PM2_Supporting Low MAF in Gnomad (<0.0.251% gene recommendation). PS3 Functional studies supportive of damaging effect (based on: PMID:22009552). PP1 Cosegregation with disease in multiple affected family members in a gene definitively known to cause the disease. PS4_Moderate Prevalence of variant in affected individuals is significantly increas…
chr1:216219795	USH2A	NM_206933.4	32	c.6289_6302delATCTATTCAGGCAG	p.(Ile2097*)	rs111033268	Pathogenic	P nonsense mutation (rs111033268) in gene underlying arUSH, arRP. PVS1 Null variant; LOF known mechanism of disease in gene (O/E: 0.857); predicted to undergo NMD and in exon 31/71). PM2_Supporting Low MAF in Gnomad (<0.251% gene recommendation). PP5 P/LP in Clinvar (2015-2023: 1P, 1LP; -2014: 1LP). PP1 Cosegregation with disease in multiple affected family members in a gene definitively known to…
chr1:216258195	USH2A	NM_206933.4	25	c.5012G>A	p.(Gly1671Asp)	rs727505116	Pathogenic	P missense mutation (rs727505116) in gene underlying arUSH, arRP. PM2_Supporting Low MAF in Gnomad (<0.251% gene recommendation). PM5 Different amino acid change as a known pathogenic variant (chr1:216258195:C>A). PM1 Non-truncating non-synonymous variant in exonic hotspot (4 P/LP variants in surrounding 53bp region without any missense B variants). PP3_Moderate Aggregated computation predictiol …
chr1:216363583	USH2A	NM_206933.4	20	c.4378G>T	p.(Gly1460*)	No rsID	Pathogenic	P nonsense mutation (no rsID) in gene underlying arUSH, arRP. PVS1 Null variant; LOF known mechanism of disease in gene (O/E: 0.857); predicted to undergo NMD and in exon 19/71). PM2_Supporting Low MAF in Gnomad (<0.251% gene recommendation). PP5 P in Clinvar (2015-2023: 1P, 0LP; -2014: 0P, 0LP). PM3 For recessive disorders, detected in trans with P/LP variant or in a homozygous state in an affec…
chr1:216420436	USH2A	NM_206933.4	13	c.2299delG	p.(Glu767Serfs*21)	rs80338903	Pathogenic	P frameshift deletion (rs80338903) in gene underlying arUSH, arRP. PVS1 Null variant; LOF known mechanism of disease in gene (O/E: 0.857); predicted to undergo NMD and in exon 12/71). PM2_Supporting Low MAF in Gnomad (<0.251% gene recommendation). PP5 P/LP in Clinvar (2015-2023: 33P, 0LP; -2014: 11P, 0LP). PS4_Moderate Prevalence of variant in affected individuals is significantly increased compa…
chr1:216420560	USH2A	NM_206933.4	13	c.2176T>G	p.(Cys726Gly)	No rsID	Likely Pathogenic	LP missense mutation (no rsID) in gene underlying arUSH, arRP. PP3_Strong Aggregated computation predictiol tool score (0.997) supports a deleterious effect. PM2_Supporting Low MAF in Gnomad (<0.251% gene recommendation). PM1_Supporting Non-truncating non-synonymous variant in exonic hotspot (10 P/LP variants in surrounding 198bp region without any missense B variants). Not in Clinvar. 0 variant …
chr1:216498841	USH2A	NM_206933.4	6	c.949C>A	p.(=)	rs111033272	Pathogenic	P splice mutation (rs111033272) in gene underlying arUSH, arRP. PM2_Supporting Low MAF in Gnomad (<0.251% gene recommendation). PP5 P/LP in Clinvar (2015-2023: 11P, 2LP; -2014: 2P, 2LP) and UniProt. PP3 Variant overlaps with a splice region; SpliceAI score 0.73>0.1. PS3 Functional studies supportive of damaging effect (based on: PMID:20513143). PM3_Strong Detected in trans with P/LP mutation in a…
P = pathogenic, LP = likely pathogenic, B = benign, LB = likely benign, VUS = variant of unknown significance, ar = autosomal recessive, ad = autosomal dominant, xl = X-linked, bp = base pair, MAF = minor allele frequency, LOF = loss-of-function, NMD = nonsense-mediated decay, CD/CRD = cone or cone-rod dystrophy, LCA = Leber Congenital Amaurosis, RP = Retinitis pigementosa, MD = macular degenerat…

## Sheet: Supplementary Table 6
Supplementary Table 6: Classification of novel causal variants and pathogenicity criteria based on the American College of Medical Genetics and Genomics (ACMG) guidelines
Chromosomal coordinates	Gene	Transcript	Exon	Coding	Protein	Function	rsID	ACMG classification	ACMG evidence summary
chr1:94548906	ABCA4	NM_000350.3	7	c.858+2T>C	p.(?)	splice	No rsID	Likely Pathogenic	LP splice variant (no rsID) in gene underlying arCD/CRD, arSTGD, arMD, arRP, AMD. PVS1_Strong Null variant; LOF known mechanism of disease in gene (O/E: 0.91); altered region critical to protein function (3 pathogenic non-nonsense variants in skipped exon). PM2_Supporting Absent from Gnomad. PM3 For recessive disorders, detected in trans with P/LP variant or in a homozygous state in an affected p…
chr1:94463529	ABCA4	NM_000350.3	48	c.6617T>A	p.(Leu2206His)	missense	No rsID	Likely Pathogenic	LP missense variant (no rsID) in gene underlying arCD/CRD, arSTGD, arMD, arRP, AMD. PP3_Strong Aggregated computation prediction tool score (0.982) supports a deleterious effect. PM2_Supporting Absent from Gnomad. PP2 Low rate of B (n=63) vs P missense variants (n=623). Not in Clinvar. 0 variant scope publications.
chr5:90041526	ADGRV1	NM_032119.4	52	c.10888G>T	p.(Gly3630*)	nonsense	No rsID	Pathogenic	P frameshift deletion (no rsID) in gene underlying adCD/CRD, adLCA, arLCA, adRp.( PVS1 Null variant; LOF known mechanism of disease in gene (O/E: 0.6); predicted to undergo NMD and in exon 52/90). PM2_Supporting Absent from Gnomad. PM3_Supporting For recessive disorders, detected in trans with P/LP variant or in a homozygous state in an affected patient. Not in Clinvar. 0 variant scope publicatio…
chr5:89969877	ADGRV1	NM_032119.4	23	c.4937_4938insCA	p.(Val1649Metfs*16)	frameshift insertion	No rsID	Pathogenic	P frameshift insertion (no rsID) in gene underlying arUSH. PVS1 Null variant; LOF known mechanism of disease in gene; predicted to undergo NMD and in exon 23/90. PM2_Supporting Absent from Gnomad. PP1 Cosegregation with disease in multiple affected family members in a gene definitively known to cause the disease. PM3_Suppirting For recessive disorders, detected in trans with P/LP variant or in a …
chr11:61723315	BEST1	NM_001139443.2	3	c.193C>G	p.(Arg65Gly)	missense	No rsID	Likely Pathogenic	LP missense variant (no rsID) in gene underlying arBEST, adMD, adRP, arRp.( PM1 Non-truncating non-synonymous variant in exonic hotspot (18 P/LP variants in surrounding 127bp region without any missense B variants). PP2 Low rate of B (n=21) vs P missense variants (n=230). PM2_Supporting Absent from Gnomad. PP3_Strong Aggregated computation prediction tool score (0.983) supports a deleterious effe…
chr12:88457876	CEP290	NM_025114.4	45	c.6152C>G	p.(Ser2051*)	nonsense	No rsID	Pathogenic	P nonsense variant (no rsID) in gene underlying arBBS, arLCA. PVS1 Null variant; LOF known mechanism of disease in gene (O/E: 0.985); predicted to undergo NMD and in exon 44/53). PM2_Supporting Absent from Gnomad. PM3_Supporting For recessive disorders, detected in trans with P/LP variant or in a homozygous state in an affected patient. Not in Clinvar. 0 variant scope publications.
chr1:197297897	CRB1	NM_201253.3	2	c.416G>T	p.(Gly139Val)	missense	No rsID	Likely Pathogenic	LP missense variant (no rsID) in gene underlying arLCA, arRP, ad other retinopathy. PM2_Supporting Absent from Gnomad. PP3_Moderate Aggregated computation prediction tool score (0.84) supports a deleterious effect. PP2 Low rate of B (n=34) vs P missense variants (n=185). PM3 For recessive disorders, detected in trans with P/LP variant or in a homozygous state in an affected patient. PP1 Cosegrega…
chr17:7907173	GUCY2D	NM_000180.4	3	c.725T>A	p.(Val242Glu)	missense	No rsID	Likely Pathogenic	LP missense variant (no rsID) in gene underlying adCD/CRD, arLCA. PM2_Supporting Absent from Gnomad. PP3_Strong MetaRNN computation prediction tool score (0.977) supports a deleterious effect. PP2 Low rate of B (n=24) vs P missense variants (n=78). Not in Clinvar. 0 variant scope publications.
chr17:7919272	GUCY2D	NM_000180.4	17	c.3071C>T	p.(Thr1024Ile)	missense	No rsID	Likely Pathogenic	LP missense variant (no rsID) in gene underlying adCD/CRD, arLCA. PM2_Supporting Absent from Gnomad. PP3_Strong MetaRNN computation prediction tool score (0.973) supports a deleterious effect. PP2 Low rate of B (n=24) vs P missense variants (n=78). Not in Clinvar. 0 variant scope publications.
chr7:128038667	IMPDH1	NM_000883.4	10	c.875G>T	p.(Gly292Val)	splice	No rsID	Likely Pathogenic	LP splice variant (no rsID) in gene underlying adLCA, adRp.( PM2_Supporting Absent from Gnomad. PP3_Strong MetaRNN computation prediction tool score (0.996) supports a deleterious effect. PM1 In a hotspot region, there are 2 aminoacids with missense pathogenic changes in the window of +-8 aminoacids around while only 0 benign, 4 uncertain in NM_206933.4 Not in Clinvar. 0 variant scope publication…
chr11:76858884	MYO7A	NM_000260.4	4	c.174dup	p.(Met59Tyrfs*81)	frameshift insertion	No rsID	Pathogenic	P frameshift insertion (no rsID) in gene underlying arUSH. PVS1 Null variant; LOF known mechanism of disease in gene (O/E: 0.848); predicted to undergo NMD and in exon 3/48). PM2_Supporting Absent from Gnomad. PM3_Supporting For recessive disorders, detected in trans with P/LP variant or in a homozygous state in an affected patient. Not in Clinvar. 0 variant scope publications.
chr2:29293666	PCARE	NM_001029883.3	1	c.3461delG	p.(Gly1154Alafs*18)	frameshift deletion	No rsID	Pathogenic	P frameshift deletion (no rsID) in gene underlying arRp.( PVS1 Null variant; LOF known mechanism of disease in gene; predicted to undergo NMD and in exon 1/2). PM2_Supporting Absent from Gnomad. PM3_Strength For recessive disorders, detected in trans with P/LP variant or in a homozygous state in an affected patient. Not in Clinvar. 0 variant scope publications.
chr3:129252546	RHO	NM_000539.3	5	c.1032G>T	p.(Gln344His)	missense	No rsID	Likely Pathogenic	LP missense variant (no rsID) in gene underlying adCSNB, adRP, arRP, arRPA, adRPA. PM1 Non-truncating non-synonymous variant in exonic hotspot (14 P/LP variants in surrounding 29bp region without any missense B variants). PP2 Low rate of B (n=8) vs P missense variants (n=136). PM2_Supporting Absent from Gnomad. PS1_Supporting Same amino acid change as a known pathogenic variant (chr3:129252546:G>…
chrX:18660183	RS1	NM_000330.4	6	c.616T>G	p.(Trp206Gly)	missense	No rsID	Pathogenic	P missense variant (no rsID) in gene underlying xlRS. PM1 Non-truncating non-synonymous variant in exonic hotspot (36 P/LP variants in surrounding 118bp region without any missense B variants) PP2 Low rate of B (n=12) vs P missense variants (n=103). PM2_Supporting Absent from Gnomad. PP3_Strong Aggregated computation prediction tool score (0.991) supports a deleterious effect. PM5_Supporting Diff…
chr1:216420560	USH2A	NM_206933.4	13	c.2176T>G	p.(Cys726Gly)	missense	No rsID	Likely Pathogenic	LP missense variant (no rsID) in gene underlying arUSH, arRp.( PP3_Strong Aggregated computation prediction tool score (0.997) supports a deleterious effect. PM2_Supporting Low MAF in Gnomad (<0.251% gene recommendation). PM1_Supporting Non-truncating non-synonymous variant in exonic hotspot (10 P/LP variants in surrounding 198bp region without any missense B variants). Not in Clinvar. 0 variant …
chr1:215848834	USH2A	NM_206933.4	63	c.12419G>C	p.(Cys4140Ser)	missense	rs1064797131	Likely Pathogenic	LP missense variant (rs1064797131) in gene underlying arUSH, arRp.( PM2_Supporting Low MAF in Gnomad (<0.251% gene recommendation). PM5 Different amino acid change as a known pathogenic variant (chr1:215848835:A>C). PM3 For recessive disorders, detected in trans with P/LP variant or in a homozygous state in an affected patient. PP1 Cosegregation with disease in multiple affected family members in…
P = pathogenic, LP = likely pathogenic, B = benign, LB = likely benign, VUS = variant of unknown significance, ar = autosomal recessive, ad = autosomal dominant, xl = X-linked, bp = base pair, MAF = minor allele frequency, LOF = loss-of-function, NMD = nonsense-mediated decay, CD/CRD = cone or cone-rod dystrophy, LCA = Leber Congenital Amaurosis, RP = Retinitis pigementosa, MD = macular degenerat…
